# Supplementary material for: Complexity and specificity of the maize (Zea mays L.) root hair transcriptome
Source: J Exp Bot. 2017 Apr 8;68(9):2175–85. doi: 10.1093/jxb/erx104 (PMC5447894; doi:10.1093/jxb/erx104)
Supplement: supplementary_table_S1 [file erx104_suppl_supplementary_table_S1.xlsx]

## Sheet: Table S1
Table S1. RNA-seq output and mapping results.
Tissue	Biological replicate	Total reads	Uniquely mapped on genomea	Uniquely mapped on genome without stacksb	Uniquely mapped without stacks mapped on FGSc
Root hairs	1	24551452	23480821	19825742	14905974
	2	24614207	23447968	19502730	14743099
	3	24602432	23361422	19501213	14683249
	4	24190238	23148828	19823365	14843737
Primary root without root hairs	1	24501291	23662908	21212798	15743417
	2	24609014	23789996	20592613	15230938
	3	24568130	23761252	20685533	15372467
	4	24554643	23744023	20656998	15308520
Average read #		2.45239e+07	2.35497e+07	20225124	1.51039e+07
a Mapped to the reference genome v2 of B73.
b Stacks: redundant reads sharing the same start and end coordinate, sequencing direction, and sequence.
c FGS: filtered gene set of Zea mays (FGS v2, Release 5b).
