# Supplementary material for: Complexity and specificity of the maize (Zea mays L.) root hair transcriptome
Source: J Exp Bot. 2017 Apr 8;68(9):2175–85. doi: 10.1093/jxb/erx104 (PMC5447894; doi:10.1093/jxb/erx104)
Supplement: supplementary_table_S2 [file erx104_suppl_supplementary_table_S2.xlsx]

## Sheet: Sheet1 (2)
Table S2. List of 27,158 genes expressed in root hairs (RH) and roots without root hairs (PR - RH) with normalized expression values (FPKM) in four biological replicates. Y: yes; N: no.
Gene ID	Gene length	Expressed genes		Expression value (FPKM)
		in RH	in PR - RH	RH-1	RH-2	RH-3	RH-4	PR - RH-1	PR - RH-2	PR - RH-3	PR - RH-4
AC148152.3_FG001	1837	Y	Y	19	25	23	28	16	10	15	15
AC148152.3_FG005	1636	Y	Y	90	34	31	91	2034	1904	2288	1618
AC148167.6_FG001	5937	Y	Y	2449	2430	2546	2565	365	375	388	336
AC149475.2_FG002	2825	Y	Y	63	49	58	77	191	177	182	206
AC149475.2_FG003	4582	Y	Y	307	291	293	297	297	304	355	349
AC149475.2_FG005	10668	Y	Y	255	243	261	278	238	236	240	260
AC149475.2_FG007	678	Y	Y	342	401	323	307	125	118	95	116
AC149810.2_FG008	2593	Y	Y	4	4	4	1	8	11	24	13
AC149818.2_FG001	5687	Y	Y	36	30	36	25	136	91	103	85
AC149818.2_FG004	481	Y	Y	8	0	3	4	69	50	37	48
AC149818.2_FG005	1218	N	Y	0	0	0	0	2	7	9	10
AC149818.2_FG006	2796	Y	Y	44	39	53	33	95	82	91	81
AC149818.2_FG007	1290	N	Y	0	0	0	1	10	14	14	16
AC149818.2_FG008	1896	Y	Y	50	42	52	44	27	33	28	30
AC149818.2_FG009	828	N	Y	1	1	0	0	30	28	25	19
AC149828.2_FG002	4548	Y	Y	76	77	87	73	116	110	89	121
AC149828.2_FG004	393	Y	Y	4	1	1	0	156	136	130	112
AC149829.2_FG002	255	Y	Y	8	2	1	3	19	8	8	7
AC149829.2_FG003	3759	Y	Y	18	8	2	8	352	327	348	350
AC149829.2_FG006	1287	Y	Y	494	483	473	500	1038	1111	1129	1085
AC150739.3_FG001	3842	Y	Y	19	25	17	18	44	49	35	45
AC152495.1_FG002	3897	Y	Y	17	10	13	9	60	40	39	41
AC152495.1_FG003	7252	Y	Y	14	18	30	31	30	30	37	30
AC152495.1_FG010	3885	Y	Y	11	9	11	5	14	14	13	22
AC152495.1_FG011	1368	Y	Y	2	2	4	7	1	5	7	6
AC152495.1_FG012	2567	Y	Y	47	56	61	56	113	103	112	103
AC152495.1_FG017	3222	Y	Y	12	9	12	14	11	9	8	16
AC155376.2_FG004	2359	Y	Y	12	5	3	6	184	163	197	166
AC155376.2_FG005	7824	Y	Y	61	41	42	71	174	159	157	146
AC155377.1_FG001	19056	Y	Y	1137	954	1197	1137	612	699	660	649
AC155377.1_FG002	5697	Y	Y	49	36	42	32	107	109	91	89
AC155390.2_FG002	1998	Y	Y	13	14	7	9	34	22	17	21
AC155434.2_FG001	1447	N	Y	0	0	2	0	6	7	3	7
AC155434.2_FG004	11160	Y	Y	44	39	50	39	471	486	489	491
AC155434.2_FG005	2178	N	Y	1	0	0	0	31	27	37	33
AC155434.2_FG006	1437	Y	Y	22	22	28	16	141	130	154	135
AC155496.2_FG009	9761	Y	Y	119	95	83	99	259	222	255	261
AC155610.2_FG007	2858	Y	Y	26	26	16	15	583	675	909	829
AC155610.2_FG009	204	Y	Y	13	10	10	14	81	86	83	95
AC155622.2_FG001	1194	Y	Y	595	640	664	663	732	799	733	684
AC155622.2_FG004	1403	Y	Y	261	203	266	312	343	357	337	357
AC155624.2_FG006	4409	Y	Y	217	217	199	188	194	158	190	187
AC155624.2_FG011	3077	Y	Y	160	151	155	149	85	74	84	89
AC159612.1_FG007	1601	Y	Y	20	5	8	3	246	231	242	198
AC165171.2_FG002	1404	Y	Y	10	9	4	5	4	12	12	3
AC165178.2_FG004	1378	Y	Y	10	8	4	7	11	16	9	14
AC166636.1_FG008	2820	Y	Y	108	75	84	79	15	12	30	15
AC177831.3_FG004	2978	N	Y	1	0	1	2	2	3	2	8
AC177833.2_FG001	3861	Y	Y	15	12	9	24	9	8	6	7
AC177838.2_FG015	783	Y	Y	1	3	1	1	27	18	12	21
AC177850.2_FG005	510	Y	Y	5	4	3	3	36	36	37	47
AC177897.2_FG002	2378	Y	Y	292	239	249	273	52	26	26	43
AC177899.2_FG009	2121	N	Y	2	0	0	1	12	11	12	15
AC177908.3_FG002	5463	Y	Y	232	145	200	190	801	769	780	732
AC177936.6_FG008	1139	Y	Y	26	44	33	39	46	35	47	44
AC182482.3_FG003	3450	N	Y	1	0	0	0	32	41	31	40
AC182617.3_FG001	6128	Y	Y	123	127	99	97	115	95	99	97
AC182838.3_FG006	372	Y	Y	36	31	18	23	27	40	30	29
AC183315.4_FG006	1729	Y	Y	47	58	53	60	216	190	186	209
AC183319.3_FG001	790	N	Y	1	0	0	0	4	3	3	2
AC183413.3_FG006	6173	Y	Y	5	9	5	6	20	13	11	14
AC183888.4_FG006	3889	Y	Y	48	52	50	56	26	22	31	21
AC183932.3_FG007	2765	Y	Y	9	11	16	12	40	37	33	47
AC183938.4_FG011	3098	Y	Y	4	9	5	6	4	3	5	4
AC183950.2_FG004	2740	Y	Y	3	2	2	2	31	14	29	21
AC183950.2_FG005	1467	Y	Y	13	14	12	14	18	27	26	22
AC184130.4_FG012	3082	Y	Y	8	8	4	9	10	6	9	12
AC184169.3_FG001	1144	Y	Y	15	5	8	8	23	17	20	15
AC184764.3_FG003	852	Y	Y	0	2	2	5	8	4	2	8
AC184789.4_FG002	4343	Y	Y	34	38	45	34	20	19	26	24
AC185108.3_FG010	858	Y	Y	18	13	9	20	19	18	18	11
AC185130.2_FG005	2880	Y	Y	9	3	6	5	11	6	10	7
AC185226.4_FG001	9706	Y	Y	125	140	141	127	546	556	595	550
AC185254.4_FG002	858	Y	Y	10	4	1	4	4	3	1	6
AC185281.5_FG006	1697	Y	Y	2	0	3	3	4	5	1	6
AC185300.4_FG002	1077	Y	Y	319	338	339	294	124	111	138	132
AC185415.3_FG005	3450	Y	Y	47	52	35	38	25	26	29	23
AC185422.3_FG005	1325	Y	Y	1	1	4	3	2	8	5	2
AC185427.5_FG004	480	Y	Y	0	1	0	1	2	5	2	2
AC185466.3_FG001	1383	Y	Y	39	30	39	38	10	15	7	15
AC185471.3_FG005	6977	Y	N	47	51	45	36	1	3	5	4
AC185475.3_FG001	1739	Y	Y	9	11	7	15	12	21	10	19
AC185478.4_FG005	765	Y	N	9	20	18	18	0	1	0	0
AC185487.4_FG001	405	Y	Y	2	1	0	3	1	0	0	2
AC185500.3_FG001	899	Y	Y	2	5	4	3	3	1	1	0
AC185501.3_FG006	853	Y	Y	15	18	27	16	13	27	24	28
AC185623.4_FG010	261	Y	Y	3	8	5	3	1	2	0	1
AC185656.3_FG002	378	Y	Y	18	17	23	17	0	0	2	0
AC186013.3_FG001	720	Y	Y	1	1	0	0	1	2	4	1
AC186164.3_FG001	504	Y	Y	10	3	10	19	10	12	13	10
AC186231.4_FG002	840	N	Y	0	1	0	0	48	33	43	28
AC186431.5_FG001	46750	Y	Y	31	38	39	29	39	37	47	45
AC186512.3_FG007	1043	Y	Y	45	43	31	40	27	30	29	10
AC186524.3_FG005	2507	Y	Y	12	13	10	10	11	7	14	7
AC186577.3_FG006	723	N	Y	0	0	0	0	4	5	2	2
AC186606.4_FG003	907	N	Y	1	1	0	0	8	5	4	3
AC186656.4_FG012	1778	Y	Y	4	2	4	7	3	2	5	2
AC186669.3_FG002	1980	Y	Y	9	2	1	4	2	2	3	2
AC186782.4_FG003	28848	Y	Y	103	99	73	96	47	43	29	36
AC186800.3_FG005	531	Y	Y	3	5	13	6	20	35	24	25
AC187090.3_FG011	1304	N	Y	0	0	0	0	29	31	20	20
AC187098.4_FG011	1659	Y	Y	82	104	107	106	116	94	102	96
AC187157.4_FG001	1102	Y	Y	116	153	156	85	113	131	148	108
AC187157.4_FG002	3863	Y	Y	48	58	51	30	210	181	202	170
AC187157.4_FG005	4418	Y	Y	23	19	15	12	503	468	508	405
AC187222.4_FG001	1685	Y	Y	3	2	3	2	5	2	3	5
AC187262.4_FG007	622	Y	Y	103	4	4	2	1774	1782	1590	1690
AC187283.3_FG005	249	N	Y	0	0	0	0	3	3	3	2
AC187551.3_FG002	1914	Y	Y	4	3	6	8	66	67	64	63
AC187567.4_FG004	447	Y	Y	1	1	0	2	3	0	2	1
AC187843.3_FG006	471	Y	Y	35	47	62	46	38	32	28	41
AC187872.3_FG005	375	Y	Y	2	2	4	3	0	2	2	1
AC187887.3_FG008	581	Y	Y	10	9	6	14	2	1	3	3
AC187891.3_FG006	792	Y	Y	1	0	0	1	12	12	6	13
AC188000.3_FG003	828	Y	Y	7	4	5	4	18	13	18	13
AC188023.3_FG005	1153	Y	Y	13	6	8	8	118	123	137	122
AC188023.3_FG011	1206	Y	Y	8	8	3	10	24	23	24	23
AC188721.3_FG001	1347	Y	N	1	1	2	2	0	3	1	1
AC188724.3_FG006	888	Y	Y	19	37	50	40	40	50	47	56
AC188727.3_FG003	2768	Y	N	27	24	37	25	5	1	3	2
AC188753.3_FG004	1798	Y	N	1	3	2	0	1	0	1	1
AC188831.3_FG005	459	N	Y	0	0	0	0	2	4	9	5
AC188838.3_FG005	1632	Y	Y	37	22	17	21	238	272	339	294
AC189280.3_FG001	3691	N	Y	1	0	0	1	1	2	3	2
AC189750.4_FG004	2690	Y	Y	562	329	395	299	241	210	229	211
AC189792.3_FG005	606	Y	N	5	6	1	0	2	0	0	0
AC189795.3_FG001	720	N	Y	0	0	0	1	5	16	6	6
AC189796.3_FG004	3339	N	Y	3	3	2	1	7	4	6	5
AC189879.3_FG003	5902	N	Y	2	1	0	1	90	89	70	71
AC190480.1_FG007	1593	N	Y	0	0	0	0	16	18	13	24
AC190526.3_FG004	3397	Y	Y	19	14	16	13	17	18	15	15
AC190570.3_FG003	1680	N	Y	0	0	0	0	9	1	7	3
AC190609.3_FG002	2074	Y	Y	170	140	129	121	966	1066	1005	1006
AC190609.3_FG003	1429	N	Y	1	0	2	0	49	27	38	38
AC190609.3_FG004	5614	Y	Y	101	118	106	124	86	54	65	68
AC190613.3_FG001	2907	Y	Y	29	33	12	19	15	12	18	16
AC190623.3_FG001	760	Y	Y	3	3	4	4	1	1	1	2
AC190623.3_FG002	3255	N	Y	1	1	1	1	103	94	86	95
AC190628.4_FG007	8489	Y	Y	114	97	126	96	230	200	205	220
AC190665.3_FG006	570	Y	N	11	11	13	11	1	0	0	0
AC190740.2_FG004	5510	Y	Y	12	15	11	14	21	10	14	19
AC190743.3_FG012	433	Y	Y	6	4	3	4	4	7	5	6
AC190750.2_FG014	4160	Y	Y	24	16	24	20	75	64	64	93
AC190771.2_FG003	462	Y	Y	30	21	23	33	32	20	17	15
AC190772.4_FG011	621	Y	Y	4	2	2	0	1	1	2	1
AC190792.2_FG006	667	Y	Y	6	7	8	5	26	21	10	21
AC190832.2_FG003	1649	Y	Y	11	10	10	7	11	10	9	10
AC190841.2_FG007	324	Y	Y	1	0	1	0	1	6	5	3
AC190882.3_FG003	512	N	Y	0	0	0	0	6	5	2	2
AC190885.4_FG006	729	Y	Y	72	51	56	36	37	47	26	40
AC190909.3_FG004	3576	N	Y	4	1	0	2	93	122	115	110
AC190915.3_FG007	619	Y	Y	8	7	6	2	10	12	22	25
AC190922.3_FG007	492	Y	Y	6	3	8	5	3	5	7	1
AC190925.2_FG002	480	Y	Y	4	4	1	1	1	2	2	4
AC190933.3_FG004	1804	N	Y	0	1	0	0	9	5	1	8
AC190985.3_FG006	1591	Y	Y	7	6	13	6	6	7	5	6
AC190999.2_FG004	10382	Y	Y	22	12	10	12	143	166	151	135
AC191009.3_FG004	2152	Y	Y	138	149	143	134	141	118	137	87
AC191012.2_FG001	570	Y	Y	1	0	2	1	2	2	2	0
AC191040.2_FG002	1355	Y	N	16	12	17	14	2	0	0	2
AC191042.4_FG001	30408	Y	Y	122	117	94	131	52	52	41	55
AC191048.2_FG006	681	Y	Y	113	108	116	82	58	45	36	46
AC191067.3_FG005	726	Y	N	7	1	2	3	0	0	0	0
AC191069.3_FG004	3722	Y	Y	52	51	53	67	118	121	127	145
AC191070.3_FG006	2429	Y	N	4	5	1	2	3	1	4	2
AC191071.3_FG001	3271	Y	N	2	3	2	5	0	4	3	5
AC191113.2_FG002	1977	Y	Y	493	420	401	372	1292	1252	1204	1142
AC191251.3_FG005	20782	Y	Y	42	34	24	32	46	38	29	27
AC191264.3_FG002	2571	N	Y	3	1	0	0	7	5	11	8
AC191283.3_FG004	5628	Y	Y	42	56	50	47	64	53	69	50
AC191317.3_FG009	531	Y	Y	0	2	0	1	1	3	3	0
AC191328.3_FG002	222	Y	Y	16	17	11	16	6	7	7	5
AC191330.3_FG001	3073	N	Y	0	0	2	1	4	6	6	4
AC191360.3_FG004	486	N	Y	0	0	0	0	5	3	6	7
AC191360.3_FG015	1561	Y	Y	13	14	14	12	21	18	26	26
AC191412.3_FG005	40110	Y	Y	42	37	22	37	36	33	36	21
AC191526.3_FG004	339	Y	Y	1	0	0	1	3	8	4	3
AC191551.3_FG003	3336	N	Y	0	1	0	0	6	15	7	4
AC191575.2_FG001	28455	Y	Y	34	25	24	31	49	32	38	37
AC191676.3_FG011	895	N	Y	0	1	0	1	2	3	2	3
AC191771.3_FG008	1744	Y	Y	8	13	12	11	21	28	33	27
AC191778.3_FG001	519	Y	Y	0	1	3	1	40	39	29	22
AC192204.3_FG005	1700	Y	Y	32	21	23	21	14	7	11	13
AC192244.3_FG001	523	Y	Y	439	431	373	345	496	491	489	498
AC192244.3_FG007	3245	Y	Y	81	80	65	55	171	114	152	128
AC192356.3_FG003	4696	Y	N	87	93	65	93	12	4	8	7
AC192362.3_FG002	644	Y	Y	35	25	34	37	42	34	50	38
AC192362.3_FG003	2793	Y	Y	52	52	55	61	82	79	85	73
AC192367.2_FG002	3238	Y	Y	1	3	4	5	13	11	13	10
AC192451.3_FG001	3959	Y	Y	456	454	428	537	224	189	235	191
AC193318.3_FG006	793	Y	Y	1	2	2	3	16	15	21	27
AC193324.3_FG002	8716	Y	Y	45	34	44	40	19	17	16	10
AC193353.3_FG002	7003	Y	Y	64	69	62	76	34	40	30	47
AC193379.3_FG001	7973	Y	Y	1018	1000	972	1067	76	78	75	86
AC193499.3_FG007	1788	Y	Y	2	2	0	3	14	9	12	15
AC193591.3_FG001	507	Y	Y	170	125	125	172	1132	1001	903	956
AC193598.3_FG002	3894	Y	Y	245	226	221	235	94	77	65	62
AC193606.2_FG001	744	Y	N	8	11	8	15	0	1	0	0
AC193632.2_FG002	2342	Y	Y	6	7	3	5	30	22	31	14
AC193668.3_FG009	4021	Y	Y	8	5	4	6	8	6	7	16
AC193745.3_FG002	1230	Y	N	24	34	35	39	0	0	0	1
AC193754.3_FG008	2040	Y	Y	26	26	30	18	56	62	36	55
AC193786.3_FG005	1057	N	Y	1	0	1	0	5	8	8	8
AC193787.3_FG008	450	Y	Y	12	7	4	9	9	11	6	12
AC194005.3_FG004	612	Y	Y	12	15	7	16	13	13	17	11
AC194022.3_FG013	270	Y	Y	7	4	4	8	20	19	16	18
AC194039.4_FG009	516	Y	Y	20	29	13	25	10	11	13	10
AC194056.3_FG008	273	Y	Y	159	175	159	109	8	6	2	1
AC194101.3_FG001	834	Y	Y	0	1	2	1	1	0	3	1
AC194103.3_FG006	786	Y	Y	24	15	16	21	12	7	11	11
AC194112.3_FG001	1050	Y	Y	16	20	16	16	72	81	85	71
AC194158.3_FG005	594	Y	Y	48	51	63	28	219	199	183	160
AC194176.3_FG002	591	Y	Y	4	2	5	6	6	4	6	3
AC194203.3_FG003	423	Y	Y	300	310	319	271	165	138	128	174
AC194214.3_FG002	3367	Y	Y	35	40	28	27	78	63	54	53
AC194259.3_FG001	3013	Y	N	6	3	4	2	3	1	2	3
AC194264.3_FG006	3826	Y	Y	23	18	24	16	21	13	17	25
AC194341.4_FG002	2119	Y	Y	584	572	560	578	416	450	385	426
AC194341.4_FG004	1743	Y	Y	274	250	225	253	39	39	37	36
AC194350.3_FG001	3185	Y	Y	110	89	95	111	86	75	90	94
AC194355.3_FG002	942	Y	Y	0	0	2	1	0	4	1	1
AC194389.3_FG001	1672	Y	Y	64	73	67	82	111	105	111	125
AC194402.2_FG003	2524	Y	Y	1	5	3	7	5	4	9	5
AC194402.2_FG004	585	N	Y	0	0	0	0	25	38	27	34
AC194405.3_FG009	1144	N	Y	0	1	0	0	4	7	4	5
AC194410.3_FG002	822	Y	Y	26	26	26	15	17	15	18	15
AC194425.3_FG005	806	Y	Y	1	1	2	1	63	59	57	68
AC194452.3_FG001	465	Y	Y	5	3	2	4	0	0	3	0
AC194485.3_FG002	619	Y	Y	2	0	7	4	1	1	1	0
AC194591.2_FG005	480	N	Y	0	0	0	0	5	7	7	11
AC194609.2_FG003	699	Y	Y	1	0	1	0	21	19	13	15
AC194712.3_FG002	759	N	Y	0	0	0	0	3	2	5	4
AC194824.2_FG005	1282	Y	Y	14	13	7	11	2	2	1	1
AC194852.3_FG007	1548	N	Y	0	0	0	0	2	2	2	3
AC194897.4_FG005	1145	Y	N	3	5	7	3	0	0	1	0
AC194914.3_FG002	639	Y	Y	201	200	196	179	243	215	235	241
AC194937.3_FG004	1164	Y	N	0	0	2	3	0	0	1	3
AC194942.3_FG001	2756	Y	Y	3	8	4	3	10	6	6	3
AC194965.4_FG001	3689	Y	Y	200	173	188	212	159	160	169	199
AC194965.4_FG004	1203	Y	Y	72	63	42	67	118	106	89	106
AC194970.5_FG001	1341	Y	Y	87	96	138	83	152	165	175	144
AC194970.5_FG002	1166	Y	Y	9	1	1	3	111	116	101	153
AC194970.5_FG004	11447	Y	Y	118	101	111	124	171	144	171	182
AC194970.5_FG005	4543	Y	Y	559	618	634	588	476	447	494	557
AC194970.5_FG009	3064	Y	Y	21	13	5	13	323	309	302	330
AC194974.3_FG001	642	N	Y	0	0	0	0	2	4	1	2
AC194974.3_FG005	3102	Y	Y	46	42	43	38	152	116	129	139
AC194977.2_FG004	6271	Y	N	3	1	2	7	1	1	2	0
AC195058.3_FG003	411	Y	N	10	7	9	7	0	0	0	0
AC195147.3_FG008	471	Y	Y	8	0	0	0	168	165	132	181
AC195154.3_FG004	6880	Y	Y	706	606	770	683	268	301	260	257
AC195172.3_FG001	5436	Y	Y	149	121	98	137	160	132	123	124
AC195235.3_FG003	8335	Y	Y	31	27	21	21	66	60	54	52
AC195331.3_FG008	186	Y	Y	1	0	0	1	32	23	30	39
AC195340.3_FG001	2386	Y	Y	4407	4435	4315	4071	6178	5976	5864	6072
AC195340.3_FG002	2833	Y	Y	280	272	246	278	139	158	162	169
AC195340.3_FG004	4987	Y	Y	13	7	0	5	460	419	459	399
AC195340.3_FG005	2071	Y	Y	12	15	12	18	13	16	14	18
AC195587.4_FG004	9521	Y	Y	12	10	13	2	179	179	131	176
AC195785.3_FG004	3144	Y	Y	741	739	674	724	146	110	129	140
AC195796.3_FG001	1521	Y	N	1	2	1	3	1	1	1	1
AC195798.3_FG001	336	Y	Y	1	3	3	5	5	2	2	1
AC195807.3_FG004	345	Y	Y	11	4	5	11	18	22	17	16
AC195860.3_FG002	1833	Y	N	1	1	3	1	0	2	0	5
AC195860.3_FG005	1652	Y	Y	8	8	5	8	20	15	15	17
AC195860.3_FG006	1830	Y	Y	24	7	9	21	396	403	402	396
AC195874.2_FG002	6041	Y	Y	407	443	373	425	242	225	210	257
AC195914.2_FG003	1326	Y	Y	4	0	6	6	2	3	2	0
AC195957.3_FG003	1149	Y	Y	20	12	18	16	14	22	11	14
AC196018.3_FG003	3011	Y	N	2	7	3	2	2	7	4	3
AC196025.3_FG011	10836	Y	Y	15	19	8	9	7	17	10	9
AC196025.3_FG015	2494	Y	Y	2	4	0	2	4	2	1	5
AC196059.3_FG003	2625	Y	Y	3	8	5	2	5	2	5	8
AC196066.3_FG003	1394	Y	Y	15	10	14	10	48	48	45	44
AC196090.3_FG006	2247	Y	Y	0	0	0	5	83	66	78	77
AC196156.3_FG003	282	Y	Y	147	129	142	132	143	142	151	143
AC196158.3_FG002	1293	Y	Y	4	1	7	1	4	3	3	4
AC196202.3_FG007	642	N	Y	0	0	0	0	12	18	12	26
AC196259.2_FG010	474	Y	Y	2	0	1	1	12	14	13	17
AC196278.2_FG003	2176	N	Y	4	0	0	1	26	32	29	49
AC196278.2_FG004	4947	N	Y	3	4	1	3	18	26	25	18
AC196420.4_FG002	4312	Y	N	17	16	14	9	3	3	1	3
AC196426.3_FG007	6084	Y	Y	746	715	788	750	622	647	637	641
AC196431.2_FG001	9178	Y	Y	45	38	36	34	25	36	22	25
AC196465.3_FG006	6522	Y	Y	40	25	37	38	64	65	76	63
AC196475.3_FG004	1872	Y	Y	6188	6436	6446	6852	9242	7614	8438	8180
AC196475.3_FG005	3155	Y	Y	406	355	404	389	487	442	455	357
AC196488.3_FG007	29015	Y	Y	75	69	66	78	44	46	44	45
AC196489.3_FG002	501	Y	Y	86	34	25	41	1342	1339	1298	1436
AC196575.3_FG007	1868	Y	N	1	2	1	3	0	1	4	0
AC196637.2_FG002	1563	N	Y	1	0	0	0	6	5	6	7
AC196708.3_FG006	399	Y	Y	5	0	0	0	93	94	102	110
AC196710.3_FG013	411	Y	Y	2	2	0	3	6	7	11	5
AC196779.3_FG003	1228	Y	Y	6	5	5	4	27	21	33	26
AC196957.3_FG005	2081	N	Y	0	0	0	0	2	3	4	1
AC196961.2_FG003	312	Y	Y	15	1	5	10	199	216	179	221
AC196974.3_FG008	751	Y	Y	1	2	1	2	12	6	3	7
AC197013.3_FG003	663	Y	Y	44	31	55	43	52	48	41	49
AC197029.3_FG003	1453	Y	Y	2	4	2	1	16	24	11	14
AC197038.3_FG001	533	Y	Y	16	15	27	16	13	13	13	17
AC197047.3_FG001	664	N	Y	0	0	0	0	8	8	8	8
AC197056.3_FG002	459	Y	Y	1	1	3	2	6	6	4	9
AC197056.3_FG005	4367	Y	Y	100	80	80	89	195	197	198	209
AC197122.3_FG003	15303	Y	Y	44	21	43	41	161	149	150	134
AC197146.3_FG001	1827	Y	Y	4	0	2	1	147	121	128	125
AC197146.3_FG002	964	Y	Y	1	1	3	7	14	11	13	15
AC197230.3_FG001	2164	Y	Y	0	5	2	1	7	11	5	6
AC197242.3_FG001	357	Y	Y	28	21	25	24	1	1	3	1
AC197246.3_FG001	2281	Y	Y	2032	2295	1969	1970	315	349	396	357
AC197246.3_FG003	2630	Y	Y	10	4	4	11	160	146	182	190
AC197340.3_FG003	375	Y	Y	75	73	65	63	11	8	8	14
AC197340.3_FG004	1490	Y	N	4	4	5	0	0	1	0	0
AC197355.3_FG001	207	Y	Y	1	2	0	1	5	6	7	8
AC197387.3_FG004	465	Y	Y	0	1	3	5	4	9	2	8
AC197477.3_FG002	1468	Y	Y	8	19	17	13	19	13	22	14
AC197541.3_FG009	1007	Y	N	5	3	4	4	0	0	1	1
AC197545.3_FG002	5438	N	Y	5	0	0	0	116	99	121	107
AC197555.3_FG008	924	Y	Y	143	143	122	129	282	297	281	305
AC197577.2_FG002	606	N	Y	0	0	0	1	1	5	1	1
AC197578.4_FG001	5207	N	Y	1	0	2	1	35	31	31	32
AC197672.3_FG002	18959	Y	Y	314	211	232	284	2116	2236	2068	2215
AC197699.3_FG002	3891	Y	N	12	6	4	3	7	5	2	5
AC197699.3_FG003	4234	Y	Y	137	182	221	144	104	104	91	90
AC197705.4_FG003	599	Y	Y	129	114	80	72	29	14	23	21
AC197705.4_FG006	1653	Y	Y	171	150	171	171	207	154	162	198
AC197705.4_FG007	3683	Y	Y	323	318	307	307	343	373	360	354
AC197705.4_FG011	12564	N	Y	4	2	4	7	47	50	46	45
AC197714.3_FG004	1057	Y	Y	7	5	2	5	6	15	5	9
AC197717.3_FG002	2393	Y	Y	25	21	21	24	297	299	272	271
AC197718.3_FG002	606	Y	Y	6	6	2	3	3	4	5	5
AC197758.3_FG004	2328	Y	Y	82	87	84	74	429	346	469	418
AC197764.4_FG003	842	Y	Y	15	17	16	13	1	3	2	1
AC197783.3_FG005	2498	Y	N	3	5	2	4	2	3	1	1
AC198169.4_FG004	1815	Y	Y	329	340	357	388	182	172	187	180
AC198179.4_FG001	2057	Y	Y	1	3	2	1	34	41	44	43
AC198206.5_FG001	8504	N	Y	2	0	0	0	143	125	105	107
AC198230.4_FG003	493	Y	Y	5	16	13	17	8	4	9	8
AC198291.3_FG001	10940	Y	Y	17	19	15	13	13	4	14	14
AC198352.4_FG005	483	N	Y	1	0	0	0	9	10	5	7
AC198353.5_FG004	14165	N	Y	0	3	1	3	26	22	24	19
AC198361.3_FG004	1486	Y	Y	290	262	260	278	393	432	385	414
AC198366.3_FG004	1521	N	Y	1	0	0	0	8	11	21	15
AC198403.3_FG001	639	Y	Y	4	0	4	2	41	35	34	28
AC198418.3_FG005	83214	Y	Y	220	156	147	167	214	187	218	176
AC198481.3_FG004	4090	Y	Y	301	318	339	371	488	473	500	469
AC198490.3_FG003	1409	Y	Y	5	4	4	3	9	8	7	13
AC198515.3_FG011	2677	Y	N	4	11	7	8	0	0	0	0
AC198518.3_FG002	579	N	Y	0	0	0	0	3	6	3	3
AC198518.3_FG003	11327	Y	Y	200	176	181	192	301	245	242	254
AC198605.3_FG005	1158	Y	N	0	1	4	0	3	0	1	0
AC198700.2_FG004	888	Y	Y	28	26	23	21	1	5	6	2
AC198725.4_FG004	1281	N	Y	1	0	0	1	34	31	21	34
AC198725.4_FG007	13024	Y	Y	270	279	241	296	310	307	272	276
AC198725.4_FG009	2340	Y	Y	7	12	5	9	10	7	9	8
AC198787.3_FG009	725	Y	Y	3	4	2	3	8	10	2	3
AC198901.4_FG004	1202	Y	Y	28	15	18	31	37	42	21	36
AC198923.4_FG002	465	N	Y	0	1	0	0	136	128	108	136
AC198937.4_FG003	2180	Y	Y	102	63	50	45	16	12	17	16
AC198982.3_FG006	722	Y	Y	7	7	13	7	11	7	11	12
AC199001.3_FG005	1849	Y	Y	12	7	4	7	310	354	324	320
AC199043.2_FG002	258	Y	Y	0	0	0	1	5	5	4	5
AC199058.2_FG001	1971	Y	Y	97	59	98	107	119	112	115	110
AC199067.2_FG004	636	Y	Y	5	4	5	10	35	39	25	36
AC199068.2_FG017	1760	Y	Y	10	7	8	11	56	63	67	50
AC199175.2_FG006	855	Y	Y	3	0	1	2	5	5	0	3
AC199315.4_FG001	246	Y	Y	66	65	58	71	97	87	81	116
AC199335.3_FG002	25283	Y	Y	22	19	19	27	15	15	20	15
AC199343.3_FG013	1275	Y	Y	441	515	522	490	13	16	10	10
AC199363.4_FG003	3688	Y	Y	19	38	39	27	27	26	42	29
AC199487.4_FG003	246	Y	Y	4	4	4	8	2	2	6	3
AC199526.5_FG001	591	Y	Y	3	3	3	2	9	14	10	8
AC199526.5_FG002	1185	Y	Y	24005	25576	26531	27961	10233	9477	10574	10838
AC199526.5_FG003	11821	Y	Y	12	13	7	17	50	46	52	42
AC199541.4_FG001	1556	Y	Y	14	4	4	11	203	168	177	148
AC199541.4_FG004	1556	N	Y	1	0	0	1	7	4	8	11
AC199541.4_FG007	1645	Y	Y	250	330	338	266	44	37	63	44
AC199571.3_FG001	4001	Y	Y	26	26	19	18	26	26	35	24
AC199571.3_FG004	1770	Y	Y	11	9	7	5	43	38	42	40
AC199624.4_FG007	2553	Y	N	2	11	5	6	3	3	3	3
AC199703.3_FG003	516	Y	Y	15	18	18	18	1	3	2	0
AC199765.4_FG008	1491	Y	Y	1840	2512	2706	2014	3403	3336	4114	3305
AC199782.5_FG001	3965	Y	Y	125	105	115	104	410	388	421	343
AC199782.5_FG002	3215	Y	Y	233	206	239	238	379	409	367	405
AC199782.5_FG003	1648	Y	Y	36	32	37	27	51	34	40	34
AC199801.4_FG005	12626	Y	Y	10	2	6	13	16	15	10	20
AC199820.4_FG006	672	Y	N	28	37	23	35	1	0	0	1
AC199893.4_FG002	699	Y	Y	149	213	180	172	2	1	4	3
AC199908.4_FG002	2903	Y	Y	3	4	2	2	6	5	3	7
AC200057.4_FG007	4747	Y	Y	39	53	44	45	53	64	72	74
AC200112.4_FG008	43111	Y	Y	41	25	31	28	51	44	24	39
AC200138.3_FG003	2049	Y	Y	9	7	10	8	12	15	19	22
AC200207.2_FG001	774	N	Y	0	0	0	0	5	8	4	2
AC200210.1_FG006	1697	Y	Y	33	33	33	34	53	51	53	53
AC200287.4_FG006	4864	N	Y	4	6	1	4	16	14	22	21
AC200495.3_FG001	703	Y	Y	3	2	1	3	9	12	6	7
AC200565.4_FG001	33491	Y	Y	156	168	130	155	93	74	69	89
AC200622.3_FG005	1548	Y	Y	1	0	2	1	1	1	1	6
AC200725.4_FG003	459	Y	Y	2	0	1	1	2	0	1	4
AC200753.3_FG003	3213	Y	Y	209	228	185	264	163	159	150	159
AC201740.3_FG003	396	Y	Y	1	1	0	0	16	12	21	11
AC201815.4_FG001	1893	Y	Y	4	11	12	7	27	19	27	25
AC201969.4_FG005	1386	Y	Y	8	5	2	6	4	3	4	5
AC201985.4_FG003	605	Y	Y	4	1	2	1	18	8	12	12
AC202000.4_FG006	2642	Y	Y	12	12	9	14	5	2	5	2
AC202011.3_FG010	717	Y	Y	132	115	119	100	392	393	366	341
AC202069.3_FG002	981	Y	Y	82	64	50	55	12	10	12	20
AC202073.4_FG001	3182	Y	Y	42	57	53	61	61	60	59	52
AC202076.3_FG009	303	N	Y	0	0	0	0	13	15	15	11
AC202107.3_FG001	450	Y	Y	17	19	13	8	30	29	28	21
AC202178.3_FG002	758	N	Y	0	1	0	0	5	1	4	1
AC202185.4_FG004	1191	Y	Y	14	0	3	0	850	769	715	718
AC202396.4_FG010	613	Y	Y	10	7	10	15	5	5	6	5
AC202432.3_FG006	2818	N	Y	0	1	1	0	14	9	17	12
AC202435.3_FG001	1397	Y	Y	1	1	0	1	31	19	27	23
AC202439.3_FG001	567	Y	Y	1	1	0	0	4	7	11	4
AC202439.3_FG006	5567	Y	Y	380	346	333	338	11	8	10	11
AC202707.3_FG002	3898	Y	N	18	15	16	22	1	2	0	0
AC202864.3_FG002	1494	N	Y	3	0	1	0	126	127	94	128
AC202915.3_FG002	1162	Y	Y	11	6	3	4	349	319	294	331
AC202930.4_FG007	420	Y	Y	5	4	7	2	15	17	19	19
AC202989.3_FG007	8859	Y	N	7	5	5	6	4	3	7	1
AC203019.3_FG001	761	Y	Y	1	0	1	2	3	1	2	1
AC203031.3_FG002	540	Y	Y	50	63	45	38	52	61	41	62
AC203048.3_FG001	1199	Y	Y	0	0	0	3	5	4	2	5
AC203173.3_FG004	3362	Y	Y	1401	1250	1320	1400	6984	7541	7236	7705
AC203220.3_FG006	4444	Y	N	4	6	3	5	3	0	3	0
AC203244.4_FG001	2048	N	Y	0	1	2	0	7	3	4	4
AC203294.3_FG012	534	Y	Y	11	16	18	14	1	1	0	1
AC203307.4_FG001	324	N	Y	0	0	0	0	1	2	3	6
AC203366.4_FG001	4129	Y	Y	113	74	110	132	92	83	75	88
AC203394.3_FG004	1813	Y	Y	11	13	9	6	11	15	17	14
AC203424.3_FG001	2583	Y	Y	373	374	411	400	484	456	490	474
AC203439.3_FG005	480	N	Y	0	1	0	0	17	18	16	5
AC203535.4_FG001	8831	Y	Y	325	282	355	334	800	832	837	823
AC203535.4_FG002	1413	Y	Y	73	66	79	61	172	164	139	157
AC203535.4_FG004	2424	N	Y	1	0	0	0	7	18	23	7
AC203570.4_FG005	859	Y	Y	60	49	51	44	30	40	30	35
AC203571.3_FG001	903	Y	Y	20	11	7	10	27	33	32	29
AC203752.5_FG002	2958	Y	Y	5	3	1	4	23	22	25	29
AC203753.4_FG006	9401	Y	Y	1	9	5	10	135	129	108	124
AC203753.4_FG007	360	Y	Y	3	3	3	1	32	28	29	35
AC203754.4_FG008	4215	Y	Y	29	20	26	22	26	40	30	34
AC203761.3_FG002	9636	N	Y	5	0	4	2	87	85	91	78
AC203841.3_FG002	2826	N	Y	0	0	0	0	38	38	44	58
AC203841.3_FG009	6646	Y	Y	275	267	242	274	272	272	264	271
AC203862.4_FG001	1497	Y	Y	3	0	1	0	48	43	53	56
AC203862.4_FG002	3051	N	Y	0	1	3	5	53	39	54	44
AC203865.3_FG001	3274	Y	Y	16	13	8	7	51	50	60	50
AC203900.3_FG006	1245	N	Y	0	0	0	0	3	9	3	2
AC203909.3_FG006	486	N	Y	1	0	0	0	10	9	9	9
AC203955.3_FG005	822	Y	Y	11	8	10	3	12	21	10	7
AC203957.3_FG001	132	N	Y	0	0	0	0	4	2	2	5
AC203957.3_FG004	643	N	Y	0	0	2	0	21	21	19	20
AC203966.5_FG002	3793	N	Y	0	0	0	1	3	9	11	8
AC203966.5_FG003	825	Y	Y	4	0	0	2	52	52	64	59
AC203966.5_FG005	1116	Y	Y	5	0	4	3	85	104	101	100
AC203972.3_FG001	2712	Y	Y	112	72	81	86	47	33	46	53
AC203972.3_FG003	671	Y	N	4	1	1	3	1	0	0	0
AC203976.4_FG001	1432	Y	N	1	4	0	3	1	1	3	1
AC203985.4_FG001	3082	Y	Y	2	1	4	1	15	19	11	18
AC203985.4_FG005	441	Y	Y	31	25	29	29	226	220	224	217
AC203989.4_FG001	1480	Y	Y	0	2	2	1	48	49	46	42
AC204007.3_FG001	2485	Y	N	3	2	4	0	2	2	2	0
AC204009.3_FG009	612	Y	N	10	8	4	7	0	1	2	0
AC204048.3_FG002	309	N	Y	0	0	0	0	7	3	3	6
AC204050.4_FG006	1499	Y	Y	25	19	8	8	5	0	5	1
AC204051.3_FG001	471	N	Y	0	0	0	0	5	1	2	1
AC204070.3_FG004	856	Y	Y	10	11	10	16	9	10	11	8
AC204212.4_FG001	291	N	Y	0	0	0	0	7	8	2	5
AC204254.3_FG001	447	N	Y	0	0	0	0	27	23	15	29
AC204271.3_FG003	803	N	Y	0	0	0	0	18	17	12	11
AC204277.3_FG006	124411	Y	Y	448	455	447	446	534	425	480	465
AC204292.4_FG002	1998	N	Y	3	0	0	0	28	16	24	19
AC204292.4_FG003	639	N	Y	0	0	0	0	15	6	3	10
AC204298.3_FG006	2343	Y	Y	13	4	10	14	3	5	7	4
AC204359.3_FG005	1083	Y	Y	62	70	55	60	165	146	161	160
AC204472.3_FG002	1004	N	Y	1	0	1	0	3	0	1	4
AC204502.4_FG006	1086	Y	Y	1	1	1	0	21	19	8	17
AC204515.4_FG003	423	Y	Y	1	3	1	2	1	0	2	0
AC204515.4_FG006	1590	Y	Y	113	95	71	69	26	27	30	11
AC204530.4_FG002	7827	Y	Y	33	21	27	34	126	95	102	108
AC204530.4_FG003	1474	Y	N	4	4	0	2	1	0	1	0
AC204530.4_FG006	2203	Y	Y	199	193	227	198	68	81	90	74
AC204539.4_FG002	656	Y	Y	0	3	2	2	7	4	5	4
AC204539.4_FG003	2869	N	Y	4	1	3	2	10	5	11	10
AC204604.3_FG008	897	N	Y	1	0	0	0	14	20	16	11
AC204611.4_FG001	2352	Y	Y	615	651	681	618	77	75	79	71
AC204621.4_FG006	978	Y	Y	0	1	2	1	2	4	2	5
AC204710.4_FG003	665	N	Y	0	0	0	0	4	7	7	11
AC204711.3_FG003	1675	N	Y	0	0	0	0	17	21	14	7
AC204712.3_FG002	629	Y	Y	4	9	2	2	58	56	65	73
AC204763.2_FG001	1241	N	Y	0	0	0	0	4	4	3	8
AC204868.3_FG004	1298	Y	Y	3	2	1	0	53	60	44	63
AC204891.4_FG001	5652	Y	Y	30	25	54	25	27	22	29	24
AC204931.3_FG004	1364	Y	Y	2	1	2	0	15	17	17	25
AC205008.4_FG002	3139	Y	Y	16	22	10	12	27	27	14	23
AC205033.4_FG004	381	Y	Y	1	1	2	0	1	3	3	5
AC205057.3_FG002	1227	Y	Y	19	10	18	23	83	68	88	86
AC205057.3_FG004	2446	Y	Y	35	10	23	46	104	109	84	111
AC205077.3_FG003	674	Y	Y	34	37	27	39	74	73	67	62
AC205122.4_FG003	2254	Y	Y	380	383	350	347	529	508	472	387
AC205122.4_FG009	1511	Y	Y	243	314	271	253	2	9	5	3
AC205122.4_FG010	32027	Y	Y	97	83	85	85	33	18	19	14
AC205154.3_FG005	1118	Y	Y	21	6	9	3	551	488	489	537
AC205250.3_FG004	642	Y	Y	43	48	37	37	2	0	1	0
AC205274.3_FG001	504	Y	Y	23	19	21	57	12	17	22	12
AC205320.3_FG004	625	Y	Y	39	31	33	29	43	49	48	66
AC205326.3_FG002	978	Y	Y	75	60	57	68	60	48	54	65
AC205362.4_FG002	1987	N	Y	2	0	0	0	134	109	135	157
AC205376.4_FG008	1168	Y	Y	8	9	6	12	26	19	20	21
AC205413.4_FG001	1023	Y	Y	539	256	412	272	322	181	199	164
AC205419.3_FG001	4436	Y	Y	251	183	224	196	1532	1389	1574	1437
AC205471.4_FG003	1764	Y	Y	111	58	52	19	18	6	9	10
AC205471.4_FG007	640	Y	Y	74	39	60	29	57	43	50	60
AC205484.3_FG005	8924	Y	Y	2	5	2	3	17	11	13	17
AC205500.3_FG002	1601	Y	Y	5	11	10	10	32	21	17	18
AC205502.4_FG004	2500	Y	Y	57	29	76	53	188	125	154	163
AC205521.3_FG003	4622	Y	Y	167	166	168	170	990	867	896	903
AC205534.3_FG001	576	Y	Y	11	8	7	14	4	3	4	3
AC205534.3_FG002	975	N	Y	0	0	0	0	1	2	6	6
AC205544.3_FG004	930	N	Y	1	0	0	1	13	16	10	10
AC205558.3_FG002	399	Y	Y	7	5	11	9	8	13	15	11
AC205574.3_FG006	2662	Y	Y	1	0	0	11	13	14	10	11
AC205608.4_FG004	2006	Y	Y	271	259	288	296	244	207	182	207
AC205615.4_FG002	15125	Y	Y	21	21	8	33	15	10	11	21
AC205664.3_FG001	345	Y	Y	11	8	9	3	26	18	18	23
AC205673.3_FG006	837	Y	Y	3	10	4	4	10	10	16	8
AC205677.3_FG001	6288	Y	Y	221	172	152	167	353	385	335	359
AC205703.4_FG001	1724	N	Y	0	0	0	0	23	15	18	14
AC205703.4_FG002	9410	Y	Y	33	56	49	35	245	288	283	269
AC205703.4_FG005	3025	Y	Y	4	4	1	2	90	77	93	87
AC205703.4_FG006	3022	Y	Y	760	780	809	776	442	491	545	556
AC205703.4_FG010	3687	Y	Y	417	324	430	459	553	501	431	422
AC205709.3_FG001	1269	Y	Y	3	2	3	0	5	4	3	5
AC205722.3_FG004	51163	Y	Y	27	30	27	34	44	40	24	29
AC205725.3_FG010	3485	Y	Y	237	224	160	227	267	247	237	253
AC205726.4_FG003	333	Y	Y	5	4	6	1	1	0	1	4
AC205730.3_FG002	16520	Y	Y	44	28	43	47	90	77	76	80
AC205735.3_FG006	1389	Y	Y	3	0	1	2	18	10	10	13
AC205813.4_FG008	1647	Y	Y	2	2	2	2	9	5	10	5
AC205833.3_FG002	643	Y	Y	3	3	3	2	4	6	5	7
AC205886.3_FG001	8729	Y	Y	50	43	29	41	72	69	42	20
AC205982.3_FG014	576	Y	Y	28	33	31	34	70	53	72	77
AC206030.4_FG001	1593	N	Y	1	0	0	2	4	6	11	10
AC206165.3_FG007	1659	Y	Y	8	6	2	4	4	6	2	4
AC206165.3_FG009	378	N	Y	0	0	0	0	23	14	11	18
AC206165.3_FG019	1498	Y	Y	6	8	4	5	6	8	5	5
AC206185.3_FG002	1182	Y	Y	5	0	4	6	8	4	2	1
AC206201.3_FG004	1389	N	Y	1	0	0	0	3	5	5	4
AC206223.3_FG001	2398	N	Y	1	0	0	2	23	41	28	26
AC206223.3_FG006	2561	Y	Y	15	9	6	11	176	174	193	144
AC206223.3_FG007	756	Y	Y	13	5	6	6	6	7	3	3
AC206223.3_FG008	3420	Y	Y	369	427	428	366	30	27	26	38
AC206223.3_FG010	445	Y	Y	204	181	182	170	110	151	117	129
AC206259.3_FG003	11733	Y	Y	467	455	432	521	471	471	434	470
AC206325.3_FG003	3566	Y	Y	27	33	16	11	12	8	15	21
AC206350.3_FG005	1089	Y	Y	12	1	0	0	704	556	640	640
AC206425.3_FG002	746	Y	Y	115	79	24	225	2752	2613	2662	2395
AC206547.2_FG002	489	Y	Y	2	3	1	5	3	1	1	3
AC206582.2_FG002	617	Y	Y	2	2	5	5	2	7	5	5
AC206610.4_FG004	1698	Y	Y	4	6	0	16	2	3	3	3
AC206642.4_FG001	2194	Y	Y	65	35	30	35	502	595	563	568
AC206763.3_FG002	26892	Y	N	11	2	5	6	6	7	5	9
AC206764.4_FG001	2067	N	Y	2	1	1	0	15	17	19	19
AC206764.4_FG003	678	Y	Y	1	0	2	0	10	10	8	16
AC206768.3_FG005	456	N	Y	0	0	0	0	4	1	2	3
AC206788.3_FG008	270	Y	Y	2	0	0	1	4	3	8	5
AC206788.3_FG015	3506	Y	Y	460	307	255	257	137	111	98	103
AC206840.3_FG002	321	Y	Y	8	20	7	11	24	26	17	25
AC206901.3_FG005	1565	Y	Y	8	1	2	2	146	120	118	127
AC206941.2_FG002	561	Y	N	1	1	0	8	1	0	0	1
AC206951.3_FG016	816	Y	Y	294	202	178	124	89	59	64	85
AC206951.3_FG017	921	Y	Y	512	404	378	355	479	369	410	501
AC206968.3_FG003	1281	Y	Y	484	428	485	449	755	753	734	783
AC206980.3_FG007	576	Y	Y	35	35	21	41	5	3	4	7
AC206989.4_FG002	674	Y	Y	60	61	58	62	58	51	50	50
AC206999.1_FG002	3914	Y	Y	29	32	20	28	9	11	8	14
AC207043.3_FG002	1691	Y	Y	107	69	89	77	112	96	95	117
AC207107.4_FG001	816	Y	Y	2	1	3	3	1	1	3	2
AC207188.3_FG002	552	Y	Y	2	0	0	0	4	1	2	3
AC207225.3_FG003	1724	Y	Y	16	9	7	6	13	15	7	6
AC207260.3_FG003	471	Y	Y	9	3	5	2	11	8	15	10
AC207265.3_FG002	6244	Y	Y	150	154	177	147	314	277	355	295
AC207321.3_FG003	1542	Y	Y	4	4	3	1	6	8	2	12
AC207328.3_FG003	540	Y	Y	2	8	5	6	2	1	1	0
AC207342.3_FG007	3274	Y	Y	77	74	54	74	61	45	38	45
AC207342.3_FG008	2051	Y	Y	574	543	651	570	1246	1077	1352	984
AC207347.3_FG005	6652	Y	Y	16	10	11	11	146	124	162	156
AC207427.3_FG005	555	Y	Y	1	1	0	2	6	2	7	7
AC207472.3_FG001	1052	Y	Y	3	0	1	8	10	3	7	18
AC207533.2_FG002	363	Y	Y	12	9	14	9	21	13	12	15
AC207575.3_FG004	432	Y	Y	4	7	0	3	6	5	3	2
AC207619.3_FG001	1260	Y	Y	8	12	11	6	6	13	16	6
AC207628.4_FG003	10515	N	Y	4	1	0	2	35	35	25	25
AC207628.4_FG005	2456	Y	N	2	2	2	2	3	4	1	2
AC207628.4_FG009	6417	Y	Y	12	5	6	3	141	136	168	122
AC207628.4_FG010	899	N	Y	0	0	0	1	96	65	72	65
AC207628.4_FG011	3925	N	Y	3	0	1	4	135	139	119	131
AC207652.3_FG001	6178	Y	Y	1600	1472	1604	1667	204	178	176	193
AC207656.3_FG002	2403	Y	Y	121	135	124	118	257	250	222	259
AC207722.2_FG009	1166	N	Y	0	0	0	2	5	12	20	5
AC207728.2_FG003	74260	Y	Y	27	23	18	22	39	30	21	37
AC207733.3_FG001	5212	Y	N	9	7	5	2	3	6	10	3
AC207755.3_FG005	2011	Y	Y	18	10	8	1	105	83	87	112
AC207756.3_FG001	2153	Y	Y	14	21	14	15	28	12	22	19
AC207767.2_FG001	3448	Y	Y	12	4	6	3	7	6	5	5
AC207803.3_FG003	1704	Y	Y	67	45	66	58	82	83	81	78
AC207814.3_FG003	2989	Y	Y	13	8	7	6	8	9	23	9
AC207890.3_FG002	5497	Y	Y	299	205	233	239	1430	1424	1474	1398
AC208023.3_FG001	3410	Y	Y	250	266	245	268	484	525	484	504
AC208031.3_FG002	942	N	Y	0	0	0	0	89	81	79	93
AC208031.3_FG005	3163	N	Y	1	0	0	0	10	6	5	5
AC208082.3_FG008	3054	Y	Y	10	6	8	6	6	9	7	4
AC208110.2_FG001	2873	Y	Y	152	184	236	208	50	25	35	23
AC208110.2_FG006	5321	N	Y	5	1	1	6	201	191	220	200
AC208110.2_FG007	1784	Y	Y	218	194	175	142	495	527	455	574
AC208113.3_FG009	540	Y	Y	6	4	5	2	56	44	36	32
AC208122.2_FG003	25961	Y	Y	9	9	8	5	18	17	16	17
AC208201.3_FG001	2583	Y	Y	164	182	195	160	307	373	358	347
AC208201.3_FG002	1439	Y	Y	84	59	55	37	105	77	77	78
AC208201.3_FG003	2574	Y	Y	8	0	3	0	750	624	682	701
AC208204.3_FG006	477	Y	Y	53	31	26	12	103	80	57	48
AC208221.3_FG002	2607	Y	Y	24	19	19	15	446	276	350	375
AC208327.4_FG002	2442	Y	Y	1	2	0	2	2	4	6	1
AC208327.4_FG003	13922	Y	Y	16	7	2	12	221	232	219	224
AC208327.4_FG006	2848	N	Y	3	1	0	2	57	51	62	68
AC208337.2_FG003	6131	Y	Y	36	33	26	29	25	18	25	17
AC208341.4_FG005	501	Y	Y	121	127	129	119	92	71	75	71
AC208341.4_FG006	6086	N	Y	2	1	0	1	14	17	18	20
AC208341.4_FG008	2264	Y	Y	16	11	23	19	20	24	12	14
AC208346.3_FG004	1944	Y	Y	32	26	29	36	103	105	101	97
AC208423.3_FG002	1737	Y	Y	3	5	3	3	7	6	6	5
AC208434.3_FG001	3529	N	Y	5	4	3	3	8	9	12	12
AC208436.3_FG007	6626	Y	Y	238	218	232	251	39	31	44	27
AC208440.3_FG003	6501	Y	Y	152	157	166	163	140	118	108	136
AC208530.3_FG003	1861	Y	Y	4	3	4	4	4	3	4	3
AC208559.3_FG003	2689	Y	Y	13	13	15	14	18	13	17	13
AC208571.4_FG001	11780	Y	Y	15	16	16	9	32	37	24	28
AC208577.3_FG005	550	Y	Y	1	0	0	4	1	2	1	2
AC208724.3_FG001	2876	Y	Y	73	65	85	78	71	53	61	51
AC208826.3_FG004	531	Y	Y	3	2	0	1	10	10	5	11
AC208860.3_FG002	2963	N	Y	1	5	2	4	10	7	3	9
AC208895.3_FG004	6109	N	Y	3	3	2	0	9	17	13	16
AC208897.3_FG003	4819	Y	Y	3	1	2	6	33	32	25	18
AC208897.3_FG004	5492	Y	Y	7891	8044	7752	7644	1185	803	1089	774
AC208916.3_FG003	666	Y	N	4	3	4	0	1	0	0	1
AC208930.3_FG007	2591	Y	Y	3	4	8	3	26	19	19	17
AC209050.3_FG003	1561	Y	Y	4	0	1	0	72	19	25	19
AC209080.3_FG004	5759	Y	Y	57	60	46	35	58	65	79	55
AC209206.3_FG011	6539	N	Y	5	2	1	2	155	124	165	138
AC209206.3_FG014	2381	N	Y	1	1	0	0	8	6	10	4
AC209208.3_FG001	8279	Y	Y	45	33	38	33	256	246	249	197
AC209208.3_FG002	2850	Y	Y	668	595	603	595	5101	5085	5062	4463
AC209208.3_FG003	2552	Y	Y	4	2	3	1	6	12	16	6
AC209208.3_FG005	3926	Y	Y	52	56	39	38	197	200	233	215
AC209213.4_FG002	1918	Y	Y	21	20	28	17	63	54	61	53
AC209215.4_FG006	1822	N	Y	1	1	1	1	5	6	5	4
AC209242.3_FG003	4259	Y	Y	24	24	21	17	71	68	79	69
AC209257.4_FG003	1180	Y	Y	66	65	54	71	74	72	68	59
AC209257.4_FG008	654	Y	Y	444	524	458	426	243	248	268	305
AC209374.4_FG002	1743	Y	Y	103	112	102	95	112	101	80	118
AC209460.3_FG002	1168	Y	Y	23	21	15	21	43	67	53	41
AC209463.4_FG013	1038	Y	Y	2	0	1	0	2	4	2	2
AC209624.2_FG001	6321	Y	N	5	2	10	9	0	0	0	0
AC209626.2_FG013	979	Y	Y	3	6	4	4	4	3	3	2
AC209636.2_FG003	1080	N	Y	0	1	1	0	11	15	12	10
AC209651.2_FG001	498	Y	Y	2	0	2	1	4	2	2	1
AC209664.3_FG002	2978	Y	Y	6	5	8	2	248	259	225	240
AC209697.3_FG005	510	Y	Y	2	4	3	4	17	12	14	12
AC209705.3_FG004	2984	Y	Y	84	57	68	66	242	259	250	224
AC209718.1_FG009	1926	N	Y	2	0	0	1	8	14	4	14
AC209738.3_FG005	852	Y	Y	0	1	1	3	3	1	0	1
AC209739.3_FG003	1077	Y	Y	2	1	0	0	4	7	2	4
AC209744.3_FG001	941	N	Y	0	0	0	0	9	9	3	12
AC209768.3_FG016	444	Y	Y	54	45	46	37	53	42	35	54
AC209778.3_FG002	530	N	Y	0	0	0	0	2	5	3	3
AC209784.3_FG007	3187	Y	Y	184	133	67	82	24	20	10	11
AC209784.3_FG011	2798	N	Y	0	0	0	0	1	3	4	6
AC209810.3_FG002	1107	Y	N	26	7	2	290	0	0	3	0
AC209819.3_FG003	3674	N	Y	0	0	1	1	5	3	3	4
AC209819.3_FG005	2161	Y	Y	34	2	10	1	1272	1202	1132	1374
AC209819.3_FG009	621	N	Y	0	0	0	0	31	25	15	23
AC209819.3_FG012	2194	Y	Y	2	2	1	3	18	13	14	17
AC209835.4_FG004	5217	Y	Y	10	4	3	6	7	6	8	6
AC209845.4_FG010	885	Y	Y	3	0	1	0	13	8	7	4
AC209858.4_FG002	5993	Y	Y	22	12	5	6	324	333	328	328
AC209858.4_FG003	2856	N	Y	0	0	1	1	6	10	6	6
AC209858.4_FG004	684	Y	Y	12	10	11	7	40	41	39	59
AC209877.3_FG002	10701	Y	Y	30	27	35	41	89	95	77	104
AC209884.3_FG007	3000	Y	Y	5	1	0	2	4	1	4	1
AC209898.2_FG004	2814	Y	Y	348	350	328	365	88	78	98	80
AC209946.4_FG001	15719	Y	Y	10	7	9	8	7	17	11	13
AC209987.4_FG002	3228	Y	Y	12	8	16	22	7	4	4	8
AC210003.2_FG004	2300	Y	Y	14	1	0	5	307	256	256	279
AC210013.4_FG002	942	N	Y	0	0	0	0	45	41	43	54
AC210013.4_FG003	4830	Y	Y	3	1	1	13	15	7	11	14
AC210013.4_FG005	1014	N	Y	0	0	0	0	18	14	15	13
AC210013.4_FG006	2564	N	Y	0	0	2	1	4	7	7	6
AC210013.4_FG008	8997	Y	Y	46	39	34	31	146	130	141	134
AC210013.4_FG009	2383	Y	Y	13	11	15	8	17	23	21	23
AC210013.4_FG011	3742	Y	Y	234	255	226	265	146	170	169	184
AC210013.4_FG012	771	Y	Y	19	11	12	7	26	41	34	25
AC210013.4_FG013	4261	N	Y	1	0	0	4	16	12	11	17
AC210013.4_FG014	3678	N	Y	4	2	4	2	132	98	114	95
AC210013.4_FG016	941	Y	Y	89	96	76	86	72	61	52	66
AC210013.4_FG018	1648	Y	Y	2	4	6	4	24	14	17	16
AC210013.4_FG019	1582	Y	Y	138	71	59	82	1708	1587	1674	1809
AC210023.3_FG014	3513	Y	Y	44	40	38	37	39	46	36	42
AC210023.3_FG015	349	Y	Y	7	5	5	8	9	4	11	13
AC210158.3_FG004	1917	N	Y	1	0	0	3	9	3	10	8
AC210163.3_FG005	345	Y	Y	16	12	10	12	7	6	2	2
AC210168.4_FG003	1547	Y	Y	5	0	0	1	158	113	109	128
AC210173.4_FG002	1886	Y	Y	55	53	63	54	60	46	38	43
AC210173.4_FG005	3663	Y	Y	324	276	339	329	207	207	269	246
AC210193.4_FG002	840	Y	Y	4	1	0	4	307	341	258	341
AC210199.4_FG003	1046	Y	Y	13	13	12	12	22	14	24	17
AC210204.3_FG002	1746	Y	Y	767	533	592	423	1111	732	920	719
AC210212.2_FG004	1707	Y	Y	16	20	12	13	21	14	16	17
AC210280.4_FG002	45767	Y	Y	29	22	20	25	40	37	39	25
AC210303.3_FG001	496	Y	Y	0	2	0	1	7	14	9	7
AC210314.3_FG006	3167	Y	Y	91	75	65	68	95	76	64	70
AC210422.3_FG009	756	Y	N	2	1	1	5	0	0	0	1
AC210517.3_FG003	1185	N	Y	2	0	0	0	293	306	303	295
AC210529.3_FG004	1046	Y	Y	33	44	31	50	26	17	21	21
AC210595.3_FG004	2768	Y	Y	5	8	10	22	84	76	63	75
AC210598.3_FG003	2851	Y	Y	9	8	5	4	36	48	41	34
AC210616.4_FG003	1410	Y	Y	28	14	8	22	4	5	6	8
AC210616.4_FG005	1326	N	Y	0	2	0	0	1	2	4	5
AC210669.3_FG001	884	Y	Y	12	0	0	10	350	269	253	284
AC210670.4_FG006	4103	Y	Y	37	22	29	40	54	61	41	47
AC210731.3_FG002	282	Y	Y	2	3	0	1	29	32	35	36
AC210741.4_FG008	2421	Y	Y	1	1	3	1	4	3	2	1
AC210816.3_FG006	264	Y	Y	35	39	29	34	40	46	38	42
AC210828.3_FG007	510	Y	Y	3	1	0	3	2	4	4	5
AC210848.3_FG004	5377	Y	Y	3	2	2	4	18	29	19	24
AC210892.4_FG006	594	Y	Y	122	127	127	102	67	60	51	62
AC210961.3_FG005	5088	Y	Y	7	9	4	9	17	11	22	17
AC210976.4_FG008	1522	Y	Y	59	52	85	72	67	70	69	78
AC211164.5_FG003	2325	Y	Y	718	836	819	754	214	233	213	230
AC211164.5_FG004	1904	Y	Y	12	3	0	2	149	169	124	156
AC211166.5_FG009	4123	Y	Y	20	25	19	23	7	4	4	2
AC211175.3_FG005	3686	Y	Y	178	219	245	156	380	341	375	344
AC211175.3_FG006	204	N	Y	0	0	0	0	2	5	5	1
AC211190.4_FG004	3671	Y	Y	25	27	20	26	28	43	32	42
AC211192.3_FG003	2565	Y	Y	1	1	1	2	2	1	2	3
AC211257.3_FG002	2112	Y	Y	2	4	0	1	5	5	3	5
AC211261.3_FG017	2754	Y	Y	6	3	2	5	6	12	11	14
AC211276.4_FG008	1083	Y	Y	106	107	76	85	407	320	385	318
AC211327.4_FG002	1888	Y	Y	2	9	6	6	28	17	14	17
AC211327.4_FG005	693	Y	Y	40	34	34	38	68	53	60	55
AC211349.4_FG001	5890	N	Y	3	2	5	8	13	18	21	20
AC211357.4_FG002	510	Y	Y	7383	7617	7993	7498	302	288	248	264
AC211357.4_FG004	3483	Y	Y	13	2	12	4	82	62	54	49
AC211359.2_FG002	1113	N	Y	0	0	0	0	4	4	3	1
AC211390.3_FG001	5104	Y	Y	303	288	358	350	114	120	114	84
AC211394.4_FG004	6382	Y	Y	283	264	228	211	1035	974	1038	922
AC211401.4_FG003	1233	Y	Y	126	135	133	156	105	95	85	91
AC211413.4_FG001	1565	Y	Y	32	34	36	41	2	3	1	4
AC211471.3_FG003	23242	Y	Y	20	21	10	23	27	23	25	26
AC211474.3_FG006	7457	Y	Y	36	32	17	36	110	115	54	127
AC211478.3_FG004	465	Y	Y	120	101	94	113	100	63	56	61
AC211532.3_FG001	1270	Y	Y	1	2	5	2	6	7	5	7
AC211588.3_FG002	722	Y	Y	34	27	29	45	106	93	99	108
AC211651.4_FG001	6060	Y	Y	19	15	14	17	22	21	14	17
AC211652.4_FG001	501	N	Y	0	0	0	0	5	5	3	10
AC211652.4_FG002	4906	Y	Y	13	9	15	5	27	33	28	38
AC211705.3_FG001	2245	Y	Y	6	7	5	2	5	3	6	5
AC211737.3_FG012	7712	Y	Y	116	94	129	86	596	604	564	585
AC211892.4_FG002	3759	N	Y	5	1	2	4	129	139	122	122
AC211910.4_FG005	483	Y	Y	4	3	1	4	3	5	1	4
AC212023.4_FG004	660	Y	Y	2	4	13	5	11	12	14	17
AC212035.3_FG008	4179	Y	Y	9	8	5	2	12	13	24	6
AC212040.2_FG006	3338	Y	Y	6	5	3	7	15	10	9	16
AC212068.4_FG005	2727	Y	Y	20	13	24	16	233	264	246	248
AC212112.4_FG002	5469	Y	Y	118	99	134	110	447	418	433	400
AC212186.3_FG011	441	Y	N	21	21	15	14	1	0	0	0
AC212187.4_FG001	324	Y	Y	30	24	22	26	1	1	0	1
AC212216.4_FG003	2796	Y	N	3	5	3	1	1	1	0	1
AC212219.3_FG005	5549	N	Y	6	2	3	3	215	94	131	82
AC212227.3_FG006	1587	Y	Y	12	20	12	13	15	17	31	14
AC212323.4_FG007	930	N	Y	0	0	1	0	1	4	6	7
AC212332.2_FG003	5355	Y	Y	10	11	10	10	24	31	22	27
AC212353.4_FG004	1236	Y	Y	6	0	0	1	116	108	112	109
AC212361.3_FG010	981	Y	Y	0	3	0	0	3	2	3	1
AC212394.4_FG010	4648	Y	Y	23	42	24	39	16	20	16	9
AC212451.4_FG009	848	Y	Y	2	3	0	4	5	4	2	2
AC212463.3_FG001	11041	Y	Y	7	2	2	8	9	9	12	9
AC212467.3_FG001	306	N	Y	0	0	0	0	3	1	4	1
AC212565.3_FG001	666	Y	Y	72	27	59	41	1141	1126	1065	1171
AC212565.3_FG002	840	Y	Y	2	0	0	1	7	0	3	1
AC212570.3_FG006	1614	Y	Y	6	1	0	5	211	201	204	213
AC212574.4_FG002	873	Y	Y	2	1	0	0	28	21	19	15
AC212575.3_FG002	1521	Y	Y	6	2	2	0	8	10	5	0
AC212667.3_FG005	1122	Y	Y	3	3	6	5	4	1	4	5
AC212684.3_FG012	2265	N	Y	1	1	0	0	25	18	27	28
AC212728.3_FG001	1149	N	Y	1	0	0	2	8	8	11	11
AC212754.3_FG004	1050	Y	Y	6	17	11	12	11	10	8	10
AC212755.4_FG001	993	Y	Y	80	38	36	48	19	13	8	20
AC212755.4_FG002	663	Y	Y	81	57	40	61	34	17	16	26
AC212755.4_FG004	648	N	Y	1	1	0	0	13	3	12	13
AC212827.3_FG005	2862	Y	Y	11	20	7	10	19	22	22	29
AC212835.3_FG001	1650	N	Y	1	0	0	0	0	1	5	8
AC212835.3_FG002	764	N	Y	0	0	1	0	51	44	39	38
AC212835.3_FG007	3356	Y	Y	1049	1094	1098	1007	892	830	946	734
AC212835.3_FG008	1712	Y	N	20	11	11	6	3	1	2	2
AC212859.3_FG007	12391	Y	Y	272	183	271	271	402	421	411	341
AC212859.3_FG008	1810	N	Y	0	0	0	0	22	19	21	20
AC212898.2_FG006	2434	Y	Y	5	4	3	4	11	11	15	11
AC213050.3_FG001	2223	N	Y	0	1	3	0	19	21	14	17
AC213050.3_FG002	978	Y	Y	1	0	0	2	30	18	15	29
AC213099.3_FG001	1148	Y	Y	8	3	3	8	44	46	47	53
AC213099.3_FG002	2817	Y	Y	53	41	35	50	94	74	91	80
AC213395.3_FG007	1227	Y	Y	2	0	3	1	1	2	0	3
AC213431.4_FG005	2472	Y	N	1	1	4	2	0	2	2	2
AC213432.2_FG004	558	Y	N	1	4	3	2	0	1	0	0
AC213455.3_FG008	1814	N	Y	2	1	1	0	8	3	5	1
AC213463.3_FG002	5794	Y	Y	82	49	59	59	103	95	85	88
AC213463.3_FG004	1029	Y	Y	8	3	6	10	18	18	15	15
AC213463.3_FG007	3193	Y	Y	104	90	77	75	112	94	88	99
AC213521.3_FG005	3289	Y	Y	1044	1079	1084	1123	332	257	261	255
AC213600.3_FG002	24720	Y	Y	129	127	115	150	180	196	178	177
AC213612.3_FG002	17569	Y	Y	116	115	95	129	108	120	103	108
AC213621.5_FG004	1293	Y	Y	4	4	1	2	92	91	84	86
AC213629.3_FG005	591	N	Y	0	0	0	0	5	6	3	4
AC213654.3_FG001	978	Y	Y	49	39	47	29	190	239	253	204
AC213654.3_FG003	543	Y	Y	4	7	11	5	18	24	22	18
AC213654.3_FG004	1089	Y	Y	2	8	9	4	3	5	5	5
AC213654.3_FG005	2953	Y	Y	25	22	27	16	15	13	15	21
AC213654.3_FG006	2973	Y	Y	13	7	15	18	21	19	19	28
AC213769.3_FG001	1569	N	Y	2	0	2	0	4	2	4	2
AC213857.4_FG003	333	Y	Y	6	3	3	1	5	3	2	1
AC213884.3_FG001	3891	Y	Y	453	454	431	502	397	424	418	421
AC213884.3_FG002	1110	N	Y	0	0	0	0	10	16	9	9
AC213890.4_FG004	1588	Y	Y	3	1	0	2	3	1	3	3
AC214040.3_FG009	1985	Y	Y	3	0	2	2	4	0	4	3
AC214046.4_FG005	624	N	Y	0	0	0	0	1	7	1	3
AC214119.3_FG009	6872	Y	Y	19	11	16	14	91	90	81	74
AC214137.3_FG003	732	Y	Y	11	4	5	3	12	4	5	6
AC214147.3_FG002	20102	Y	Y	24	22	14	21	39	30	42	39
AC214266.3_FG002	2430	Y	Y	5	2	4	2	19	15	27	10
AC214267.3_FG004	1124	Y	Y	9	9	11	8	12	11	14	14
AC214350.3_FG007	2965	Y	Y	1054	1206	1142	1251	693	657	663	667
AC214360.3_FG001	3778	Y	Y	175	126	131	111	187	137	172	83
AC214430.2_FG002	2323	Y	N	3	3	3	1	0	0	1	1
AC214448.3_FG007	1353	Y	Y	1209	1280	1207	1283	731	649	662	617
AC214451.3_FG005	51029	Y	Y	223	227	199	216	78	76	76	73
AC214507.3_FG001	1352	N	Y	1	0	0	1	35	27	30	19
AC214517.2_FG002	483	Y	Y	1	0	0	2	12	8	9	13
AC214524.3_FG002	2051	Y	Y	18	4	13	18	4	0	5	4
AC214534.3_FG010	1605	N	Y	2	1	0	1	28	28	26	24
AC214602.3_FG012	2553	N	Y	3	1	1	0	114	110	107	92
AC214635.3_FG002	1371	Y	Y	235	261	249	281	130	123	118	123
AC214635.3_FG005	3436	Y	N	10	7	6	4	12	2	7	2
AC214635.3_FG006	258	Y	Y	17	12	11	9	8	11	5	7
AC214640.3_FG003	8482	Y	Y	46	32	30	36	187	195	237	183
AC214648.3_FG001	1536	Y	Y	5	8	8	5	7	9	12	13
AC214648.3_FG003	4728	Y	Y	123	106	68	92	444	472	525	517
AC214753.2_FG002	7874	Y	Y	5	13	6	6	15	10	22	17
AC214771.3_FG003	4473	N	Y	2	2	2	1	5	5	8	15
AC214817.3_FG004	2917	Y	Y	35	14	11	15	532	579	567	556
AC215181.3_FG004	981	Y	Y	0	3	0	0	1	1	3	2
AC215198.3_FG002	2364	N	Y	2	0	0	1	25	20	21	23
AC215201.3_FG003	3321	Y	Y	25	23	21	16	9	11	9	15
AC215201.3_FG005	4072	Y	Y	11	9	9	32	24	21	35	25
AC215201.3_FG008	1125	N	Y	0	0	0	0	4	3	6	7
AC215244.3_FG002	25278	Y	Y	985	938	1023	1027	879	892	907	880
AC215260.3_FG001	528	Y	Y	89	52	70	49	1557	1435	1561	1571
AC215260.3_FG004	507	Y	Y	23	17	13	16	87	71	99	91
AC215605.2_FG007	2519	Y	N	3	1	0	5	1	2	2	2
AC215639.3_FG002	3893	N	Y	0	0	1	0	75	58	44	51
AC215690.3_FG002	3398	Y	Y	356	362	406	397	645	638	654	658
AC215723.3_FG001	900	Y	Y	0	4	3	3	3	6	7	5
AC215874.3_FG003	2246	Y	Y	4	3	4	2	8	7	7	10
AC216010.3_FG001	7328	Y	Y	16	18	13	18	100	89	110	105
AC216067.3_FG002	1998	Y	Y	1115	1108	1078	1083	1181	1251	1186	1151
AC216070.2_FG005	2970	Y	Y	25	30	12	17	40	41	36	32
AC216201.3_FG005	699	N	Y	0	0	1	0	2	2	3	3
AC216247.3_FG005	4075	Y	Y	16	11	19	14	19	18	20	23
AC216264.3_FG001	2910	Y	N	46	71	69	58	0	3	1	4
AC216353.2_FG005	279	Y	Y	0	2	2	2	35	34	31	33
AC216731.3_FG001	1202	Y	Y	22	32	34	26	24	15	21	24
AC216793.3_FG008	1158	N	Y	2	0	0	0	125	100	102	89
AC216815.3_FG004	500	Y	Y	42	37	46	30	3	3	7	4
AC216870.3_FG005	1769	Y	Y	80	58	68	88	116	105	112	100
AC216871.3_FG001	3421	N	Y	4	4	2	3	34	29	37	32
AC216871.3_FG004	1624	N	Y	0	0	0	0	12	7	5	8
AC216886.3_FG001	1254	Y	Y	84	87	95	69	11	11	19	8
AC216886.3_FG002	1440	Y	Y	0	2	0	3	21	16	25	25
AC216886.3_FG003	1188	Y	N	23	25	27	27	0	0	2	1
AC217046.5_FG002	4590	Y	Y	18	21	19	14	22	18	17	23
AC217050.4_FG001	4337	N	Y	8	2	0	0	219	258	248	229
AC217050.4_FG004	6143	Y	Y	65	52	62	63	155	128	152	125
AC217050.4_FG006	1756	Y	Y	782	790	773	746	1237	1272	1254	1174
AC217050.4_FG007	6547	N	Y	8	1	0	0	407	365	423	333
AC217121.3_FG007	2364	Y	Y	64	58	67	72	82	75	67	72
AC217264.3_FG001	5752	Y	N	2	2	2	3	1	3	0	2
AC217271.3_FG001	2572	Y	Y	6	5	5	11	18	17	14	15
AC217271.3_FG002	2451	Y	Y	233	207	207	224	297	260	267	234
AC217293.3_FG005	1917	N	Y	2	1	0	0	5	1	4	4
AC217293.3_FG007	6216	Y	Y	120	46	30	5	3654	3252	3190	3333
AC217300.3_FG005	669	Y	Y	1	0	0	1	11	3	4	1
AC217311.3_FG001	1428	Y	Y	6	4	1	4	3	1	2	3
AC217358.3_FG003	3763	Y	Y	7	11	9	11	50	49	50	44
AC217358.3_FG005	2279	Y	Y	366	284	239	251	467	480	547	481
AC217358.3_FG008	773	Y	Y	35	40	35	26	3	1	2	4
AC217358.3_FG009	831	Y	Y	34	34	30	23	2	5	3	3
AC217358.3_FG010	6503	Y	Y	16	11	5	9	19	16	35	24
AC217358.3_FG011	5159	Y	Y	320	322	317	333	460	450	387	451
AC217374.3_FG001	381	Y	N	5	6	7	7	0	0	0	1
AC217401.3_FG001	3009	Y	Y	26	20	19	20	61	63	56	37
AC217401.3_FG002	8863	Y	Y	17	7	2	10	489	527	477	517
AC217401.3_FG003	4154	Y	Y	113	80	104	88	360	350	347	293
AC217415.3_FG004	522	Y	Y	3	2	1	0	1	1	0	2
AC217499.3_FG001	4715	Y	Y	684	712	608	708	266	254	251	293
AC217499.3_FG003	3658	Y	Y	28	21	20	26	36	19	31	20
AC217553.3_FG001	2010	N	Y	0	0	0	0	3	3	4	2
AC217556.3_FG003	5494	Y	Y	122	116	113	104	230	232	227	270
AC217665.3_FG005	2143	Y	Y	178	154	176	144	99	104	113	120
AC217811.3_FG002	1329	N	Y	0	1	1	0	3	5	6	7
AC217811.3_FG003	1965	N	Y	1	0	0	0	14	12	8	11
AC217840.3_FG001	932	Y	Y	30	44	46	32	77	67	70	79
AC217842.3_FG001	4630	Y	Y	214	186	192	219	287	238	243	278
AC217887.3_FG003	447	Y	Y	1442	1601	1660	1409	299	288	295	311
AC217887.3_FG004	1509	Y	Y	5	7	4	1	68	51	75	58
AC217887.3_FG005	3540	Y	Y	86	69	47	80	272	258	220	230
AC217889.3_FG002	13533	Y	Y	11	4	12	7	12	11	9	9
AC217901.3_FG004	495	Y	Y	1	2	1	2	2	0	3	1
AC217910.3_FG001	4934	Y	Y	18	21	18	13	26	36	38	36
AC217910.3_FG004	783	N	Y	2	0	0	0	38	25	23	24
AC217941.2_FG002	1956	Y	Y	10	16	15	15	9	18	14	17
AC217947.4_FG002	5435	Y	Y	736	636	744	599	776	738	912	474
AC217962.3_FG005	8688	Y	Y	187	190	169	193	114	110	128	117
AC217965.2_FG012	792	Y	Y	2	2	2	0	12	15	11	24
AC217966.3_FG007	22150	Y	Y	32	39	17	30	33	24	18	35
AC217975.3_FG001	3330	Y	Y	13	9	4	11	13	19	9	9
AC217977.3_FG001	738	Y	Y	1	0	0	1	3	5	2	0
AC217977.3_FG003	16246	Y	Y	195	193	157	184	172	125	137	162
AC218035.3_FG001	533	Y	Y	28	30	31	23	34	35	39	48
AC218035.3_FG004	3782	Y	Y	82	65	68	72	121	87	71	84
AC218093.3_FG005	4025	Y	Y	39	57	17	27	67	61	48	40
AC218457.2_FG013	6376	Y	Y	167	129	145	179	284	255	301	258
AC218900.3_FG001	984	Y	Y	87	103	111	109	57	65	47	71
AC218957.3_FG003	1438	Y	Y	5	2	7	8	4	3	7	4
AC218972.3_FG001	20329	Y	Y	304	296	348	334	326	321	326	309
AC218972.3_FG002	1489	Y	N	8	8	7	1	1	1	0	2
AC218972.3_FG004	2817	Y	Y	40	30	27	32	416	421	395	443
AC218972.3_FG007	2676	N	Y	0	0	0	0	2	7	8	4
AC218998.2_FG001	1590	Y	Y	501	465	449	409	93	69	90	80
AC218998.2_FG003	2883	N	Y	2	0	0	0	22	14	28	27
AC218998.2_FG007	3862	Y	Y	169	167	130	145	172	185	188	179
AC218998.2_FG011	3753	Y	Y	9	5	3	6	10	9	10	10
AC219006.2_FG006	1291	Y	Y	412	604	587	477	43	43	33	21
AC219006.2_FG007	10108	Y	N	3	5	11	11	8	6	6	6
AC219020.4_FG001	3280	Y	Y	5	8	4	9	9	7	8	6
AC219020.4_FG002	2297	Y	Y	5	0	1	0	70	66	51	67
AC219043.3_FG003	411	N	Y	0	0	0	0	31	11	21	15
AC219056.2_FG004	1369	Y	N	1	2	1	2	2	1	0	2
AC219061.2_FG007	2001	Y	Y	310	297	332	294	129	94	114	132
AC219190.3_FG002	2247	N	Y	6	0	0	0	251	200	161	198
AC220927.3_FG001	552	Y	Y	7	7	5	3	9	6	6	8
AC220927.3_FG007	945	Y	Y	4	1	0	1	100	103	89	108
AC220970.4_FG002	2010	Y	Y	5	1	0	1	350	292	357	302
AC220972.3_FG001	765	Y	Y	4	0	0	1	32	26	34	28
AC225147.4_FG002	2497	Y	Y	68	77	58	82	457	416	392	395
AC225147.4_FG003	4127	Y	Y	140	137	134	128	139	148	169	133
AC225176.2_FG003	736	Y	Y	196	192	203	205	144	159	141	154
AC225185.3_FG004	3505	Y	Y	273	287	277	288	134	142	140	127
AC225193.3_FG003	3052	Y	Y	11	7	5	8	217	198	183	198
AC225193.3_FG004	4041	Y	Y	65	59	57	77	61	59	61	63
AC225205.3_FG003	1713	Y	Y	50	44	38	37	140	118	107	102
AC225346.3_FG001	471	N	Y	0	0	1	0	3	2	0	3
AC225354.2_FG004	990	Y	Y	25	19	15	21	54	53	58	55
AC225359.3_FG006	805	Y	Y	10	10	20	16	21	15	18	19
AC225363.3_FG004	556	Y	Y	17	11	4	13	11	20	16	15
AC225555.3_FG005	1125	N	Y	2	0	0	0	11	6	15	13
AC225718.2_FG004	657	N	Y	0	1	0	0	15	12	12	22
AC225718.2_FG006	399	Y	Y	190	173	177	129	209	165	155	163
AC225718.2_FG009	312	Y	Y	75	50	40	54	115	83	96	85
AC225790.2_FG003	384	Y	Y	13	9	9	6	86	98	66	80
AC226199.2_FG002	1670	Y	Y	3	5	7	5	6	9	7	9
AC226227.2_FG004	10162	Y	Y	49	46	36	37	57	50	51	38
AC226227.2_FG005	1629	Y	Y	296	233	255	273	175	156	134	131
AC226230.2_FG001	13842	Y	Y	991	876	953	993	813	807	794	749
AC226235.2_FG001	1149	N	Y	0	0	0	0	96	69	79	96
AC226235.2_FG002	1222	Y	Y	62	51	52	72	248	231	233	245
AC226235.2_FG003	1128	Y	Y	10	12	8	8	272	239	215	207
AC226248.1_FG002	2219	Y	Y	27	12	21	25	101	71	95	85
AC226368.2_FG006	1641	Y	Y	5	3	0	3	86	74	77	69
AC226373.2_FG010	4053	Y	Y	184	147	158	171	235	250	235	251
AC229978.2_FG002	796	Y	Y	51	29	54	44	51	52	58	49
AC229993.1_FG009	1389	Y	Y	11	10	4	10	2	7	3	4
AC230011.2_FG002	6308	Y	Y	34	8	8	12	899	1020	985	946
AC230013.2_FG002	2830	N	Y	0	0	0	1	15	8	10	21
AC230013.2_FG007	1384	Y	Y	47	29	20	27	893	853	866	916
AC230020.1_FG002	1869	N	Y	1	1	0	1	4	2	4	6
AC231180.2_FG001	8956	Y	Y	122	110	119	134	360	322	289	333
AC231180.2_FG006	1628	Y	Y	10	15	1	14	24	16	21	17
AC231226.2_FG007	3560	Y	Y	31	37	30	33	4	3	6	4
AC231425.1_FG006	711	Y	Y	5	5	3	3	1	2	1	1
AC231745.1_FG003	1921	Y	Y	17	7	18	8	817	764	833	834
AC231745.1_FG004	8396	Y	Y	79	59	64	48	312	287	324	288
AC231747.1_FG001	6643	Y	Y	554	594	684	632	346	346	374	352
AC232238.2_FG004	7879	Y	Y	12	11	17	19	167	171	136	154
AC232238.2_FG008	29550	Y	Y	14	16	4	17	35	17	27	22
AC232393.1_FG009	1731	Y	Y	7	4	1	5	16	23	16	20
AC233751.1_FG002	4327	N	Y	2	2	4	0	3	10	6	7
AC233850.1_FG001	453	Y	Y	11	10	7	7	5	3	2	8
AC233850.1_FG003	546	Y	Y	1	0	0	4	11	5	14	9
AC233850.1_FG005	3931	Y	Y	7	4	3	8	21	25	38	23
AC233850.1_FG009	2980	N	Y	0	0	0	0	15	17	18	17
AC233851.1_FG008	366	Y	Y	8	2	0	8	4	4	8	6
AC233851.1_FG014	1182	Y	Y	14	5	2	4	309	300	313	329
AC233851.1_FG017	1922	Y	Y	14	5	2	2	244	276	351	257
AC233853.1_FG002	1228	N	Y	2	0	1	0	34	28	22	25
AC233853.1_FG003	1551	Y	Y	1161	770	746	684	830	818	698	897
AC233854.1_FG002	1528	Y	Y	62	39	53	44	5	4	3	4
AC233861.1_FG001	3524	Y	Y	17	7	10	3	589	561	537	582
AC233863.1_FG001	360	N	Y	1	0	0	0	16	7	6	14
AC233863.1_FG002	348	N	Y	0	0	0	0	4	2	6	3
AC233865.1_FG001	312	Y	Y	119	123	125	116	442	436	441	462
AC233865.1_FG003	1692	N	Y	0	1	2	0	50	48	43	58
AC233865.1_FG006	4031	Y	Y	39	47	36	40	48	67	64	60
AC233866.1_FG006	1828	Y	Y	2201	2388	2323	2442	5114	5115	4972	5148
AC233870.1_FG002	3141	Y	Y	4	9	3	6	4	10	6	8
AC233870.1_FG003	2776	Y	Y	90	104	103	120	137	82	116	98
AC233870.1_FG004	2752	Y	Y	6	0	5	2	22	22	19	16
AC233870.1_FG006	12612	Y	Y	154	170	155	149	312	310	331	291
AC233872.1_FG003	2119	Y	Y	87	69	67	64	593	598	586	618
AC233878.1_FG004	18860	Y	Y	18	7	13	17	120	116	97	103
AC233879.1_FG002	415	Y	Y	2	1	2	1	4	3	2	4
AC233880.1_FG006	1512	Y	Y	58	51	32	49	58	46	51	54
AC233882.1_FG003	9584	Y	Y	12	5	6	8	69	55	72	44
AC233883.1_FG006	1840	Y	Y	7	2	4	2	9	13	12	19
AC233885.1_FG001	3607	Y	Y	2200	2287	2404	2354	265	245	228	224
AC233885.1_FG002	946	Y	Y	117	112	105	99	15	19	23	14
AC233887.1_FG006	4714	Y	Y	55	61	70	44	71	69	72	56
AC233888.1_FG001	2393	Y	Y	396	434	482	381	314	311	270	276
AC233888.1_FG002	1103	N	Y	1	0	0	0	2	3	1	4
AC233892.1_FG001	1749	Y	Y	33	41	25	33	39	38	38	47
AC233893.1_FG001	1919	Y	Y	78	53	48	67	52	48	52	43
AC233893.1_FG002	2803	Y	Y	16	20	14	16	65	71	60	53
AC233893.1_FG003	1485	Y	Y	3	1	0	10	54	56	52	44
AC233893.1_FG006	4211	Y	Y	559	567	574	521	1602	1531	1430	1630
AC233894.1_FG005	1341	Y	Y	159	136	132	148	85	91	82	85
AC233895.1_FG001	2583	Y	Y	112	90	59	92	768	865	810	737
AC233898.1_FG003	363	Y	Y	1	0	0	2	6	8	9	12
AC233898.1_FG004	4543	Y	Y	20	21	22	18	51	39	52	46
AC233899.1_FG002	1509	N	Y	0	0	0	0	10	16	10	20
AC233899.1_FG004	1515	Y	Y	66	63	56	32	46	42	35	35
AC233899.1_FG005	558	Y	Y	4	3	4	2	14	9	8	6
AC233900.1_FG002	6821	N	Y	1	3	1	4	12	7	12	12
AC233901.1_FG004	3032	Y	Y	85	66	53	62	76	59	70	77
AC233901.1_FG005	1919	Y	Y	60	55	48	47	64	70	66	59
AC233901.1_FG008	986	Y	Y	2	1	0	0	109	125	105	102
AC233901.1_FG010	2293	Y	Y	95	102	86	75	55	55	47	41
AC233904.1_FG002	6166	Y	Y	73	61	78	81	30	23	28	22
AC233910.1_FG001	3228	Y	Y	102	101	101	103	19	14	15	16
AC233910.1_FG003	692	Y	Y	23	31	30	21	1	1	1	2
AC233910.1_FG004	4032	Y	Y	217	221	199	210	164	162	149	171
AC233910.1_FG005	3756	Y	Y	133	124	117	85	332	397	374	328
AC233910.1_FG008	1377	Y	Y	148	113	119	97	152	147	144	116
AC233910.1_FG010	2740	Y	Y	196	192	193	210	101	91	94	101
AC233912.1_FG001	2136	Y	Y	10	9	13	14	11	7	8	13
AC233914.1_FG001	381	Y	Y	0	0	1	1	4	4	1	2
AC233922.1_FG004	231	Y	Y	52	53	41	42	22	15	19	25
AC233922.1_FG005	2824	Y	Y	93	85	92	83	141	146	146	129
AC233922.1_FG008	1124	N	Y	1	1	1	0	148	141	149	123
AC233933.1_FG001	789	Y	Y	7	2	12	5	5	9	10	20
AC233935.1_FG005	1401	N	Y	0	0	0	0	50	54	40	53
AC233938.1_FG003	330	Y	Y	4	9	8	3	21	28	20	21
AC233939.1_FG003	1677	Y	Y	138	125	90	107	92	98	115	98
AC233942.1_FG001	2942	Y	Y	128	131	113	131	158	143	164	169
AC233943.1_FG002	786	Y	Y	1	1	2	0	148	102	97	113
AC233945.1_FG003	7046	N	Y	2	1	7	4	45	32	58	56
AC233949.1_FG004	5067	Y	Y	2841	2874	3045	2987	2880	2983	3026	2902
AC233952.1_FG006	636	Y	Y	31	35	36	29	116	122	110	104
AC233952.1_FG008	1149	N	Y	1	0	0	1	28	27	22	46
AC233953.1_FG003	4480	N	Y	5	1	6	3	9	11	13	15
AC233953.1_FG004	1765	Y	Y	22	14	12	5	192	196	166	231
AC233953.1_FG005	4485	Y	Y	353	289	344	366	705	728	651	682
AC233955.1_FG002	2417	Y	N	2	4	4	1	1	0	0	0
AC233955.1_FG003	984	Y	Y	5	0	0	0	109	76	80	56
AC233955.1_FG008	2652	Y	Y	115	121	133	103	327	270	281	238
AC233955.1_FG009	2694	N	Y	1	0	0	1	25	29	32	20
AC233959.1_FG006	984	N	Y	0	0	0	0	9	11	9	11
AC233960.1_FG002	2690	Y	Y	213	266	283	235	251	239	272	231
AC233960.1_FG003	2473	Y	Y	32	44	26	21	143	135	135	128
AC233961.1_FG001	2571	Y	Y	18	7	11	11	300	296	318	255
AC233966.1_FG001	1444	Y	Y	8	9	4	3	160	156	147	162
AC233966.1_FG003	609	Y	Y	1	1	1	1	29	27	35	25
AC233967.1_FG001	1566	Y	Y	9	7	7	8	41	42	27	35
AC233967.1_FG002	1987	Y	Y	4	0	4	2	8	10	7	10
AC233979.1_FG006	2233	Y	Y	145	138	103	141	74	70	75	66
AC233979.1_FG007	291	Y	Y	79	65	63	69	77	64	69	89
AC233979.1_FG008	315	Y	Y	97	77	72	74	96	96	88	123
AC233979.1_FG009	5125	Y	Y	119	112	118	153	189	208	177	176
AC233979.1_FG010	1598	Y	Y	20	23	22	24	19	15	12	16
AC233979.1_FG011	1119	N	Y	0	0	0	0	7	2	2	5
AC234091.1_FG001	3396	Y	Y	6	6	1	0	328	246	247	263
AC234152.1_FG002	4665	Y	Y	159	165	168	205	136	117	126	119
AC234152.1_FG005	6263	Y	Y	2972	2859	2767	3068	46	49	42	36
AC234152.1_FG007	761	N	Y	0	0	0	0	5	6	3	7
AC234154.1_FG007	4840	Y	Y	25	36	38	30	108	123	118	104
AC234154.1_FG008	3829	N	Y	1	0	2	1	30	28	28	32
AC234155.1_FG002	2943	N	Y	2	0	0	1	4	13	6	9
AC234156.1_FG005	810	Y	Y	40	13	10	19	452	454	380	447
AC234157.1_FG002	1738	Y	Y	7	7	8	11	51	56	48	65
AC234157.1_FG003	549	Y	Y	4	1	1	0	92	88	52	87
AC234158.1_FG005	5717	Y	Y	821	701	801	899	750	702	760	731
AC234159.1_FG002	2970	Y	Y	486	533	481	537	69	79	84	91
AC234160.1_FG001	3579	Y	Y	141	109	160	147	193	185	188	168
AC234160.1_FG003	2567	Y	Y	4	4	0	3	28	39	31	26
AC234161.1_FG010	646	Y	Y	97	96	88	79	100	82	82	82
AC234163.1_FG002	1685	Y	Y	865	508	600	361	268	196	288	206
AC234164.1_FG004	2460	Y	Y	16	10	6	8	247	230	209	271
AC234165.1_FG002	1422	Y	Y	7	2	4	0	396	401	358	418
AC234165.1_FG003	615	Y	Y	2	0	1	1	0	3	0	2
AC234166.1_FG001	3951	Y	Y	9	11	16	17	12	13	5	14
AC234166.1_FG002	1766	Y	Y	21	12	19	22	16	9	13	20
AC234169.1_FG004	456	Y	Y	1	1	0	0	14	16	11	18
AC234171.1_FG003	4340	Y	Y	365	368	391	343	612	565	645	587
AC234175.1_FG010	2082	Y	Y	3	2	1	3	52	38	35	34
AC234180.1_FG002	6234	Y	Y	144	171	144	170	72	85	76	82
AC234183.1_FG002	8313	Y	Y	7	10	13	12	26	35	31	35
AC234185.1_FG004	5782	Y	Y	20	15	19	11	123	105	100	104
AC234185.1_FG006	747	N	Y	0	0	0	0	24	30	8	21
AC234185.1_FG007	3061	Y	Y	139	117	134	145	302	261	277	257
AC234190.1_FG001	865	Y	Y	7	1	0	1	238	259	208	267
AC234190.1_FG002	2332	Y	Y	173	180	216	193	15	22	18	26
AC234199.1_FG003	13072	N	Y	4	1	8	3	20	12	21	27
AC234201.1_FG003	1948	Y	Y	578	576	535	556	243	289	272	283
AC234202.1_FG004	3563	N	Y	4	2	1	2	14	14	13	18
AC234203.1_FG004	6329	Y	Y	2642	2557	3272	2842	844	942	1284	786
AC234203.1_FG009	1728	Y	Y	67	97	74	83	78	71	105	74
AC234203.1_FG010	2792	Y	Y	0	0	3	7	69	75	59	55
AC234203.1_FG011	1899	Y	Y	108	116	129	114	90	99	94	80
AC234513.1_FG005	3361	Y	Y	103	105	115	129	41	51	47	40
AC234515.1_FG003	3073	Y	Y	2611	2659	2510	2367	1234	1161	1222	1155
AC234520.1_FG003	831	Y	Y	181	220	186	139	120	109	114	122
AC234520.1_FG005	3574	Y	Y	14	8	4	12	120	114	123	106
AC234521.1_FG004	738	N	Y	0	0	0	0	12	16	24	21
AC234521.1_FG006	1128	N	Y	0	0	0	0	2	4	2	1
AC234521.1_FG007	342	N	Y	0	0	0	0	6	3	3	3
AC234522.1_FG005	708	Y	Y	61	80	46	72	39	59	63	76
AC234522.1_FG009	1613	Y	Y	52	44	36	42	77	71	63	79
AC234524.1_FG005	2290	Y	N	5	7	14	11	2	0	5	0
AC234526.1_FG005	2303	Y	Y	31	27	30	32	78	51	76	80
AC234528.1_FG001	14609	Y	Y	111	97	81	112	325	333	268	266
AC234528.1_FG004	835	Y	Y	4	1	0	4	38	46	47	57
AC234528.1_FG005	5099	N	Y	13	2	0	3	333	311	313	360
AC234528.1_FG006	2186	Y	Y	5	5	8	5	6	7	8	9
AC235534.1_FG001	1811	Y	Y	2	2	3	6	37	54	35	44
AC235534.1_FG007	6575	Y	Y	14	14	10	8	19	14	14	20
AC235535.1_FG001	13331	Y	Y	441	450	452	463	764	664	712	594
AC235540.1_FG002	4171	N	Y	4	0	0	2	302	279	293	286
AC235541.1_FG002	4091	Y	Y	436	390	385	452	532	553	564	531
AC235543.1_FG002	3310	Y	Y	147	145	164	139	75	80	64	63
AC235543.1_FG003	2386	Y	Y	114	95	113	108	174	145	158	172
AC235544.1_FG004	4871	Y	Y	61	57	48	63	156	160	151	174
AC235544.1_FG006	1254	Y	Y	3	4	2	4	62	74	72	83
AC235546.1_FG001	4235	Y	Y	77	53	49	69	271	248	243	268
AC235546.1_FG004	3248	Y	N	19	16	16	15	2	7	6	4
AC235547.1_FG005	3761	Y	Y	92	109	138	77	154	137	166	143
AF466202.2_FG007	7115	Y	Y	30	28	26	49	13	18	16	15
AF466202.2_FG008	8600	Y	Y	288	280	288	306	316	307	294	292
AF466202.2_FG010	12979	Y	Y	22	18	14	15	36	32	20	41
AF546187.1_FG009	49574	Y	Y	133	113	112	119	102	84	77	74
AF546187.1_FG011	1703	Y	Y	7	9	17	3	75	63	68	59
AF546187.1_FG012	833	Y	Y	65	70	77	31	22	26	25	24
AY530952.1_FG001	3870	N	Y	0	0	0	0	88	81	97	64
AY542798.1_FG003	4419	Y	Y	126	104	147	141	81	93	102	94
EF517601.1_FG009	759	N	Y	0	0	0	0	7	7	8	5
EF517601.1_FG010	1200	Y	Y	1	0	1	2	11	10	8	9
EF517601.1_FG012	11628	Y	Y	129	100	92	86	1066	1068	1089	1103
EF517601.1_FG014	5056	Y	N	3	5	6	6	1	3	4	3
EF517601.1_FG015	4723	Y	Y	67	84	64	72	75	71	69	87
EF517601.1_FG016	387	Y	Y	0	0	0	28	2	2	6	4
EF517601.1_FG025	1535	Y	N	1	2	2	2	1	1	1	2
GRMZM2G000014	7499	Y	Y	132	124	123	138	37	54	30	39
GRMZM2G000039	9198	Y	Y	559	571	615	635	621	641	605	660
GRMZM2G000052	5256	Y	Y	1265	1471	1346	1321	1561	1294	1534	1174
GRMZM2G000071	1923	Y	Y	3	3	5	0	7	8	5	7
GRMZM2G000076	3689	Y	Y	10	4	7	9	22	15	16	21
GRMZM2G000093	6943	N	Y	0	0	0	0	51	49	46	60
GRMZM2G000107	1315	N	Y	0	0	0	0	3	6	2	7
GRMZM2G000114	10427	Y	Y	485	426	485	515	552	510	506	514
GRMZM2G000126	1266	Y	Y	7	1	0	0	240	272	265	275
GRMZM2G000127	1805	Y	Y	3	6	0	3	14	8	6	11
GRMZM2G000158	1754	N	Y	0	0	0	3	71	51	64	60
GRMZM2G000166	1644	N	Y	1	0	1	0	14	11	22	10
GRMZM2G000171	3808	Y	Y	230	228	235	212	138	141	139	126
GRMZM2G000177	5186	Y	Y	185	151	188	183	316	315	333	352
GRMZM2G000209	2381	N	Y	2	1	1	0	18	15	9	17
GRMZM2G000219	1778	Y	Y	178	178	200	169	29	25	43	38
GRMZM2G000231	8133	Y	Y	48	56	52	57	26	20	29	22
GRMZM2G000236	1754	Y	Y	787	516	498	482	39	20	23	11
GRMZM2G000245	7178	Y	Y	50	52	69	76	151	125	174	156
GRMZM2G000254	1388	N	Y	1	0	0	0	31	32	32	41
GRMZM2G000256	3256	N	Y	0	0	0	1	22	17	19	14
GRMZM2G000261	1463	Y	Y	14	17	29	17	81	64	59	64
GRMZM2G000264	24750	Y	Y	81	65	58	64	416	383	335	342
GRMZM2G000271	1281	Y	Y	5	0	1	5	21	8	9	13
GRMZM2G000278	5201	Y	Y	371	272	280	274	234	211	184	172
GRMZM2G000280	78001	Y	Y	232	218	177	215	426	381	403	454
GRMZM2G000288	1381	Y	Y	8	5	6	10	61	75	71	54
GRMZM2G000292	1504	N	Y	0	0	0	0	10	2	3	1
GRMZM2G000326	727	Y	Y	402	384	459	610	5640	5832	6200	6099
GRMZM2G000339	6041	Y	Y	20	12	10	13	112	102	105	107
GRMZM2G000353	642	Y	Y	1	1	0	1	4	3	5	8
GRMZM2G000361	1782	Y	Y	56	32	43	35	78	71	74	65
GRMZM2G000371	6761	Y	Y	119	118	120	119	243	244	243	275
GRMZM2G000380	1941	N	Y	1	0	0	1	96	75	74	95
GRMZM2G000393	5100	Y	Y	83	81	78	81	151	159	144	138
GRMZM2G000397	1350	Y	Y	49	46	69	52	133	110	166	119
GRMZM2G000423	1799	Y	Y	12	0	0	15	10	18	16	23
GRMZM2G000427	2770	N	Y	0	0	2	0	4	4	5	3
GRMZM2G000431	2326	Y	Y	2	2	5	1	72	49	45	72
GRMZM2G000435	1949	Y	Y	5	1	2	1	167	140	153	152
GRMZM2G000451	4094	N	Y	1	0	0	1	62	38	59	50
GRMZM2G000453	835	Y	Y	2	0	0	3	3	5	4	1
GRMZM2G000481	3869	Y	Y	176	141	145	134	141	141	128	135
GRMZM2G000483	1368	Y	Y	501	534	316	456	15	17	17	28
GRMZM2G000489	1461	Y	Y	401	451	266	365	325	358	150	303
GRMZM2G000510	31211	Y	Y	973	950	857	938	779	700	703	707
GRMZM2G000531	3535	Y	Y	916	985	901	943	584	646	564	553
GRMZM2G000540	8750	Y	Y	495	495	513	501	583	567	570	581
GRMZM2G000576	28127	Y	Y	89	90	105	100	16	25	22	20
GRMZM2G000581	3693	Y	Y	63	68	54	55	272	254	265	233
GRMZM2G000587	1625	Y	Y	194	209	170	155	215	227	203	236
GRMZM2G000592	2273	Y	Y	14	10	5	9	49	47	46	53
GRMZM2G000593	3984	Y	Y	313	319	268	322	445	391	412	416
GRMZM2G000601	4365	Y	Y	400	411	370	420	281	216	278	237
GRMZM2G000608	2769	Y	Y	2	2	1	5	65	74	72	76
GRMZM2G000610	2933	Y	Y	48	49	51	44	96	102	83	96
GRMZM2G000614	9665	N	Y	3	0	7	2	73	48	51	68
GRMZM2G000615	6835	Y	Y	1497	1518	1721	1763	667	682	636	634
GRMZM2G000620	3288	Y	Y	39	36	35	29	4	9	3	7
GRMZM2G000622	6307	Y	Y	132	96	122	111	1147	1175	1064	1112
GRMZM2G000623	11006	Y	Y	333	361	301	339	224	201	209	207
GRMZM2G000632	5396	Y	Y	235	218	253	228	209	184	159	174
GRMZM2G000633	4568	N	Y	2	5	3	3	23	20	13	13
GRMZM2G000645	10386	Y	Y	317	315	340	320	483	464	451	460
GRMZM2G000650	1089	Y	Y	164	174	153	151	157	156	160	145
GRMZM2G000660	3336	Y	Y	77	82	59	67	47	47	56	51
GRMZM2G000665	21264	Y	Y	59	49	54	39	32	42	35	29
GRMZM2G000670	1268	Y	Y	7	0	0	1	158	131	166	186
GRMZM2G000674	2640	N	Y	1	0	1	0	14	29	18	22
GRMZM2G000686	3265	Y	Y	28	22	14	13	122	126	132	123
GRMZM2G000706	3255	N	Y	2	0	0	0	11	12	8	19
GRMZM2G000710	15677	Y	Y	319	366	334	367	266	281	281	281
GRMZM2G000713	2336	Y	Y	6	4	5	2	68	86	66	68
GRMZM2G000718	3605	Y	Y	270	276	275	262	319	340	321	335
GRMZM2G000719	4984	Y	Y	30	25	29	30	39	38	31	45
GRMZM2G000737	7699	Y	Y	22	30	23	38	43	36	29	48
GRMZM2G000739	3874	Y	Y	164	95	116	90	91	87	82	78
GRMZM2G000741	2286	Y	Y	9	3	1	8	59	72	51	45
GRMZM2G000749	8058	Y	Y	721	707	731	732	398	407	356	360
GRMZM2G000753	4022	Y	Y	99	97	99	80	146	156	143	163
GRMZM2G000764	5393	Y	Y	95	79	53	83	170	184	159	156
GRMZM2G000777	964	Y	Y	50	55	58	47	110	97	82	97
GRMZM2G000801	588	N	Y	1	0	0	0	22	7	8	11
GRMZM2G000812	2878	Y	Y	48	0	6	2	934	831	852	789
GRMZM2G000816	3257	Y	Y	169	186	158	223	134	118	115	100
GRMZM2G000818	8042	Y	Y	120	113	104	109	288	239	241	246
GRMZM2G000823	4609	Y	Y	324	301	296	278	607	595	562	599
GRMZM2G000825	2199	Y	Y	4	1	0	4	73	79	86	75
GRMZM2G000829	3993	N	Y	1	2	3	2	6	9	6	7
GRMZM2G000842	6107	Y	Y	10	9	6	11	16	18	24	21
GRMZM2G000874	3031	Y	Y	49	53	34	45	152	123	104	123
GRMZM2G000909	2849	Y	Y	58	75	74	73	84	88	95	103
GRMZM2G000923	2293	Y	Y	334	302	301	316	1467	1439	1488	1479
GRMZM2G000932	1974	N	Y	2	0	1	1	45	33	46	30
GRMZM2G000936	5457	Y	Y	140	103	105	118	470	420	472	383
GRMZM2G000937	4291	Y	Y	219	196	250	233	336	288	304	321
GRMZM2G000959	1604	N	Y	0	0	0	1	30	29	26	31
GRMZM2G000964	999	Y	Y	1	1	1	0	10	6	4	6
GRMZM2G000973	5590	Y	Y	25	15	18	17	87	76	73	87
GRMZM2G000976	3699	N	Y	3	0	0	0	46	43	37	43
GRMZM2G000980	4287	Y	Y	293	299	270	310	385	391	355	363
GRMZM2G001004	788	Y	Y	8	2	4	2	11	11	6	11
GRMZM2G001024	2140	Y	Y	103	109	100	107	109	118	105	88
GRMZM2G001033	5451	Y	Y	374	401	380	437	263	290	307	281
GRMZM2G001035	1149	N	Y	0	1	0	1	50	36	47	56
GRMZM2G001043	955	N	Y	0	0	0	0	3	3	6	2
GRMZM2G001048	3404	Y	Y	6	2	7	5	111	91	114	96
GRMZM2G001079	3966	Y	Y	33	12	11	6	813	732	787	687
GRMZM2G001084	13742	Y	Y	1369	1448	1449	1446	554	541	585	537
GRMZM2G001088	3727	Y	Y	8	7	4	8	199	163	193	167
GRMZM2G001097	2311	Y	Y	114	113	115	104	26	30	19	25
GRMZM2G001114	9367	Y	Y	35	36	27	26	370	290	342	382
GRMZM2G001131	19542	Y	Y	5	4	7	6	17	9	22	14
GRMZM2G001145	19707	Y	Y	54	41	42	44	80	76	100	99
GRMZM2G001160	4780	Y	Y	6	4	5	4	39	32	29	31
GRMZM2G001169	1960	N	Y	0	0	0	0	66	45	49	62
GRMZM2G001173	1872	N	Y	2	0	1	1	6	7	6	5
GRMZM2G001180	4670	Y	Y	525	516	450	497	301	244	294	251
GRMZM2G001191	7735	Y	Y	292	293	275	307	431	382	415	390
GRMZM2G001200	1554	Y	Y	3	9	14	13	84	73	66	62
GRMZM2G001205	1054	Y	Y	63	65	45	56	34	33	38	24
GRMZM2G001219	1793	Y	N	138	80	50	115	1	3	2	2
GRMZM2G001221	2871	Y	Y	324	278	302	310	119	147	120	136
GRMZM2G001243	1768	Y	Y	45	49	36	49	78	77	95	77
GRMZM2G001247	1241	Y	Y	5	0	0	2	155	124	118	163
GRMZM2G001255	3091	Y	Y	157	153	142	138	146	220	160	189
GRMZM2G001265	18509	Y	Y	276	276	265	286	196	174	213	189
GRMZM2G001272	7116	Y	Y	424	461	461	452	754	728	824	717
GRMZM2G001288	9808	N	Y	2	0	2	3	25	24	37	36
GRMZM2G001289	6312	Y	N	4	6	5	14	5	4	7	2
GRMZM2G001296	7742	Y	Y	15	12	18	8	48	36	32	41
GRMZM2G001297	5830	Y	Y	346	311	336	337	643	611	553	585
GRMZM2G001304	5180	Y	Y	6	7	5	6	84	68	78	69
GRMZM2G001327	3373	Y	Y	1061	837	885	932	7133	7159	7201	7661
GRMZM2G001332	859	Y	Y	134	96	82	65	42	24	31	23
GRMZM2G001334	6754	Y	Y	121	108	86	127	175	150	167	149
GRMZM2G001401	6452	N	Y	1	0	1	0	9	9	14	17
GRMZM2G001415	5786	Y	Y	67	52	46	37	142	153	163	165
GRMZM2G001421	5195	Y	Y	93	68	65	73	93	91	97	106
GRMZM2G001426	2082	N	Y	0	0	0	2	62	80	55	41
GRMZM2G001444	9342	Y	Y	56	36	45	53	68	68	65	74
GRMZM2G001451	2963	Y	Y	389	509	387	392	15	8	15	9
GRMZM2G001454	21973	Y	Y	70	52	45	50	127	106	116	130
GRMZM2G001457	21001	Y	Y	70	69	77	127	39	36	37	39
GRMZM2G001466	2308	Y	Y	13	14	12	7	29	22	20	22
GRMZM2G001500	5113	Y	Y	1004	993	985	1019	1153	1119	1093	1142
GRMZM2G001514	2114	Y	Y	8609	10752	10700	9173	7542	7737	7783	7806
GRMZM2G001524	923	Y	Y	17	18	15	19	2	2	5	2
GRMZM2G001530	4978	Y	Y	83	85	64	67	153	133	131	136
GRMZM2G001541	3188	Y	Y	3	1	1	3	35	22	33	37
GRMZM2G001551	7152	N	Y	2	2	5	3	31	39	35	34
GRMZM2G001577	1236	Y	Y	14	15	9	14	13	25	16	23
GRMZM2G001592	1916	Y	Y	16	16	13	8	11	8	13	11
GRMZM2G001606	2050	Y	Y	41	24	22	15	22	12	23	30
GRMZM2G001631	5740	Y	Y	30	41	34	39	74	61	66	62
GRMZM2G001639	2532	Y	Y	695	635	530	598	451	502	464	502
GRMZM2G001645	4291	Y	Y	2228	2421	2625	2367	1762	1863	1596	1983
GRMZM2G001652	10163	Y	Y	338	282	274	298	600	543	520	550
GRMZM2G001660	4903	N	Y	6	2	2	6	120	108	115	137
GRMZM2G001661	1825	Y	Y	441	504	471	419	183	144	154	153
GRMZM2G001663	4971	Y	Y	97	103	90	110	90	83	67	95
GRMZM2G001668	9729	Y	Y	178	169	156	183	214	185	193	175
GRMZM2G001676	3233	Y	Y	83	72	64	73	11	8	6	6
GRMZM2G001696	4408	Y	Y	14	15	9	21	16	27	17	14
GRMZM2G001724	4216	Y	Y	21	13	13	24	83	87	72	89
GRMZM2G001750	7339	Y	Y	311	337	350	337	360	337	350	304
GRMZM2G001755	9074	N	Y	5	2	3	6	119	141	111	129
GRMZM2G001764	4497	N	Y	2	0	0	2	35	42	43	45
GRMZM2G001772	1116	Y	Y	9	4	7	8	20	25	22	25
GRMZM2G001777	7027	Y	Y	135	119	98	125	121	105	120	118
GRMZM2G001799	1889	Y	Y	8	7	6	3	12	7	13	11
GRMZM2G001803	6639	Y	Y	179	172	159	155	252	256	248	241
GRMZM2G001805	4054	Y	N	6	4	6	4	6	7	8	6
GRMZM2G001812	4034	Y	Y	92	73	48	70	100	87	82	96
GRMZM2G001814	2335	N	Y	1	1	2	0	4	4	5	7
GRMZM2G001816	5203	Y	Y	61	55	49	61	613	676	632	619
GRMZM2G001820	6898	Y	Y	129	115	102	110	163	160	159	161
GRMZM2G001824	1418	Y	N	4	2	0	2	2	0	0	0
GRMZM2G001845	35328	Y	Y	65	57	41	52	31	40	42	29
GRMZM2G001850	1509	Y	Y	8	0	1	1	178	213	202	209
GRMZM2G001853	1248	Y	Y	28	47	29	32	2	1	5	3
GRMZM2G001867	2235	Y	Y	5	9	5	13	10	14	7	8
GRMZM2G001869	4958	Y	Y	47	62	42	46	109	94	88	106
GRMZM2G001875	1338	Y	Y	10	8	1	11	86	61	54	66
GRMZM2G001887	3059	Y	Y	263	242	213	259	823	837	804	873
GRMZM2G001895	15989	Y	Y	1488	1327	1626	1612	1066	1110	1075	1049
GRMZM2G001898	6391	Y	Y	209	174	161	184	430	381	369	322
GRMZM2G001904	4935	Y	Y	15	17	10	12	29	32	28	35
GRMZM2G001915	12903	Y	Y	14	6	9	11	72	34	27	29
GRMZM2G001918	5095	Y	Y	93	103	97	86	267	257	268	235
GRMZM2G001924	5791	N	Y	8	2	1	4	11	16	14	11
GRMZM2G001930	2817	Y	Y	174	122	172	127	486	379	371	394
GRMZM2G001934	3628	Y	Y	608	717	664	602	1060	983	1077	962
GRMZM2G001938	2172	N	Y	0	0	0	1	31	38	35	38
GRMZM2G001956	3554	Y	Y	5	9	10	2	4	8	5	4
GRMZM2G001973	3884	N	Y	7	3	0	0	148	160	157	158
GRMZM2G001977	1552	N	Y	1	0	0	0	23	29	23	9
GRMZM2G001981	871	Y	Y	101	109	92	112	14	6	12	16
GRMZM2G001991	4889	Y	Y	7	5	9	3	73	73	90	79
GRMZM2G002002	10324	Y	Y	342	319	412	365	383	369	386	395
GRMZM2G002023	5567	Y	Y	20	5	9	8	634	591	669	627
GRMZM2G002034	2823	Y	Y	8	18	17	13	17	17	19	13
GRMZM2G002043	5818	Y	Y	33	28	39	31	50	47	53	46
GRMZM2G002075	2829	Y	Y	114	81	103	121	52	55	53	61
GRMZM2G002100	5341	Y	Y	620	589	634	604	631	614	577	563
GRMZM2G002104	1497	Y	Y	3	0	2	2	76	79	70	94
GRMZM2G002112	554	Y	Y	3	1	3	6	1	2	0	0
GRMZM2G002115	3055	Y	Y	49	55	35	40	28	23	40	25
GRMZM2G002121	848	Y	Y	112	110	106	105	109	105	112	99
GRMZM2G002124	1911	Y	Y	23	24	12	21	25	23	22	20
GRMZM2G002128	2345	Y	Y	20	13	17	10	240	304	303	259
GRMZM2G002130	3472	Y	Y	318	344	268	273	264	275	242	276
GRMZM2G002131	4065	Y	Y	422	299	266	299	44	48	20	49
GRMZM2G002135	3586	Y	Y	301	369	332	320	150	116	137	139
GRMZM2G002138	2892	Y	Y	86	81	89	98	46	51	64	53
GRMZM2G002147	1783	Y	Y	9	1	1	6	150	160	160	176
GRMZM2G002165	5827	Y	Y	1486	1691	1616	1549	85	94	88	73
GRMZM2G002173	2662	Y	N	11	13	15	9	0	3	1	1
GRMZM2G002178	2218	Y	Y	2	0	2	7	92	52	89	52
GRMZM2G002199	3995	N	Y	0	0	0	1	4	2	5	3
GRMZM2G002220	4583	Y	Y	5	1	0	16	218	203	196	187
GRMZM2G002227	3202	Y	Y	54	50	67	61	10	10	6	6
GRMZM2G002240	1534	Y	Y	6	2	3	4	90	66	54	62
GRMZM2G002260	2937	N	Y	1	0	0	0	139	114	94	108
GRMZM2G002276	5058	Y	Y	174	166	160	181	136	131	136	122
GRMZM2G002286	4046	N	Y	5	1	1	0	158	174	172	173
GRMZM2G002297	7668	Y	Y	22	22	19	20	83	63	73	90
GRMZM2G002304	1989	Y	Y	26	9	4	8	434	415	378	482
GRMZM2G002361	3551	Y	Y	105	117	96	126	155	151	146	154
GRMZM2G002391	2139	Y	Y	999	1106	1109	1054	932	732	907	765
GRMZM2G002396	1521	Y	Y	230	145	256	161	95	73	90	80
GRMZM2G002416	3541	Y	Y	94	80	51	60	675	766	729	680
GRMZM2G002420	3501	Y	Y	286	279	253	272	195	232	208	235
GRMZM2G002427	3083	Y	Y	33	30	40	33	75	66	84	62
GRMZM2G002440	12834	Y	Y	275	245	265	245	410	402	455	439
GRMZM2G002473	4257	N	Y	1	1	2	2	4	8	4	3
GRMZM2G002483	553	Y	Y	1	2	3	0	35	36	28	46
GRMZM2G002492	4611	Y	Y	34	35	31	41	68	53	63	67
GRMZM2G002498	3236	Y	Y	3	9	3	3	9	12	11	13
GRMZM2G002499	1643	Y	Y	77	65	58	64	83	94	91	87
GRMZM2G002515	3553	N	Y	4	1	0	0	306	309	325	294
GRMZM2G002523	4571	Y	Y	0	4	6	3	31	43	53	40
GRMZM2G002529	2324	Y	Y	23	28	22	19	32	40	14	27
GRMZM2G002531	11029	N	Y	1	0	0	4	25	32	20	28
GRMZM2G002548	3648	Y	Y	147	146	125	130	184	161	155	168
GRMZM2G002559	4622	Y	Y	18	8	14	17	247	179	201	216
GRMZM2G002568	826	Y	Y	128	118	119	116	18	6	13	12
GRMZM2G002569	3602	N	Y	1	0	0	0	39	38	29	27
GRMZM2G002578	1762	Y	Y	6	3	7	1	22	27	36	21
GRMZM2G002606	7188	Y	Y	26	17	26	38	44	47	44	42
GRMZM2G002616	4674	Y	Y	194	144	173	186	336	337	347	361
GRMZM2G002617	3371	Y	Y	232	216	193	205	257	218	214	235
GRMZM2G002626	6092	Y	Y	19	23	17	18	54	57	47	52
GRMZM2G002627	3247	N	Y	1	0	0	0	97	110	94	80
GRMZM2G002642	6503	Y	Y	586	586	550	578	543	519	484	446
GRMZM2G002646	2554	Y	Y	30	47	95	71	100	85	67	92
GRMZM2G002652	2960	Y	Y	4666	4252	4238	4394	1509	1287	1197	1197
GRMZM2G002656	10273	Y	N	68	79	71	71	9	6	8	7
GRMZM2G002687	7976	Y	Y	249	242	247	243	491	482	490	498
GRMZM2G002699	6299	Y	Y	53	33	42	46	113	131	123	140
GRMZM2G002704	2170	Y	Y	2	1	0	3	26	21	34	24
GRMZM2G002754	18292	N	Y	5	4	2	3	36	21	34	21
GRMZM2G002756	3422	N	Y	6	2	2	1	16	17	19	20
GRMZM2G002765	13704	Y	Y	27	11	13	24	98	108	91	108
GRMZM2G002786	1944	Y	Y	253	234	255	223	516	536	515	470
GRMZM2G002805	1300	Y	Y	58	39	26	20	33	20	29	47
GRMZM2G002807	3878	Y	Y	212	161	197	173	318	358	344	397
GRMZM2G002825	2455	Y	Y	1509	1524	1403	1449	2205	2252	2126	1961
GRMZM2G002828	4229	Y	Y	150	164	146	146	279	278	237	265
GRMZM2G002830	1359	Y	Y	7	6	5	8	141	171	144	158
GRMZM2G002851	6085	Y	Y	15	16	13	8	99	84	99	97
GRMZM2G002858	3497	N	Y	3	1	1	0	17	12	12	20
GRMZM2G002859	5601	Y	Y	135	150	141	138	197	228	225	184
GRMZM2G002863	2791	Y	Y	1	3	3	4	5	9	8	4
GRMZM2G002874	11069	Y	Y	225	183	147	166	766	761	762	841
GRMZM2G002879	6585	Y	Y	15	12	9	14	96	70	71	88
GRMZM2G002894	14919	Y	Y	178	156	134	197	147	139	131	109
GRMZM2G002898	4762	Y	Y	525	403	449	471	675	634	654	679
GRMZM2G002903	5531	Y	Y	17	23	18	23	173	152	171	174
GRMZM2G002910	16355	Y	Y	347	337	290	326	129	100	118	112
GRMZM2G002915	2266	Y	Y	85	52	37	52	140	113	96	129
GRMZM2G002918	9042	Y	Y	17	15	16	11	35	36	33	32
GRMZM2G002921	1981	Y	Y	7	2	2	2	71	51	66	70
GRMZM2G002948	2117	Y	Y	26	9	10	13	582	603	616	615
GRMZM2G002950	7546	Y	N	5	7	7	3	4	0	3	0
GRMZM2G002959	6182	Y	Y	681	687	705	680	303	326	336	275
GRMZM2G002961	7508	N	Y	1	2	1	3	12	10	9	13
GRMZM2G002978	5315	Y	Y	98	94	97	83	107	94	94	94
GRMZM2G002993	1986	Y	Y	5	2	1	1	91	91	137	95
GRMZM2G002999	2404	Y	Y	49	56	44	53	74	65	78	66
GRMZM2G003002	1551	Y	Y	1041	1240	1035	1092	1582	1514	1540	1585
GRMZM2G003022	4588	Y	Y	625	582	655	649	869	871	852	792
GRMZM2G003023	3431	Y	Y	332	375	332	328	108	103	105	100
GRMZM2G003028	2651	Y	Y	140	130	134	125	98	92	78	98
GRMZM2G003033	6222	Y	Y	29	17	16	17	84	80	79	78
GRMZM2G003038	3877	Y	Y	24	4	11	16	419	439	419	442
GRMZM2G003043	7254	Y	Y	239	185	168	235	206	195	202	200
GRMZM2G003057	2937	Y	Y	72	73	76	90	86	83	91	86
GRMZM2G003059	1408	N	Y	0	0	1	0	0	3	1	4
GRMZM2G003064	6424	Y	Y	25	32	29	27	224	269	218	241
GRMZM2G003068	3112	Y	Y	41	30	28	36	72	64	61	62
GRMZM2G003076	3546	Y	Y	86	99	71	83	43	51	56	51
GRMZM2G003090	1522	Y	Y	20	19	16	25	182	219	203	194
GRMZM2G003092	3221	Y	N	13	15	9	13	0	0	1	1
GRMZM2G003103	368	Y	Y	3	0	2	1	1	2	2	1
GRMZM2G003108	6539	Y	Y	146	134	130	135	215	182	178	193
GRMZM2G003124	4301	Y	Y	105	121	87	81	104	93	100	106
GRMZM2G003138	1963	Y	Y	4	2	3	2	18	27	24	28
GRMZM2G003157	9994	Y	Y	53	32	25	33	20	31	22	19
GRMZM2G003165	3293	Y	Y	38	12	20	5	1517	1314	1305	1455
GRMZM2G003167	879	Y	Y	293	270	262	270	79	86	85	81
GRMZM2G003172	5758	Y	Y	164	169	173	189	231	236	253	273
GRMZM2G003179	801	Y	Y	890	1004	1018	865	187	158	168	175
GRMZM2G003186	61770	Y	Y	48	46	29	51	77	76	58	67
GRMZM2G003190	4504	Y	Y	285	216	259	255	458	479	478	445
GRMZM2G003225	7786	Y	N	35	49	39	24	5	7	7	6
GRMZM2G003234	1671	N	Y	0	0	0	0	13	17	17	19
GRMZM2G003246	1596	N	Y	2	1	0	0	56	58	56	63
GRMZM2G003252	4078	Y	Y	21	13	31	21	176	171	203	173
GRMZM2G003289	2705	Y	Y	5	4	0	2	33	27	34	39
GRMZM2G003304	4811	Y	Y	1263	1346	1258	1286	1164	1211	1177	1281
GRMZM2G003306	921	Y	Y	111	20	17	41	2416	2464	2442	2624
GRMZM2G003307	3975	Y	Y	118	106	120	96	342	367	387	335
GRMZM2G003318	3819	Y	Y	41	33	39	39	165	154	139	174
GRMZM2G003331	3961	Y	Y	653	762	760	692	563	543	536	511
GRMZM2G003342	5568	N	Y	2	0	0	1	41	44	34	28
GRMZM2G003354	4728	Y	Y	27	19	13	5	256	238	233	211
GRMZM2G003377	3540	Y	Y	125	109	103	112	103	91	94	73
GRMZM2G003379	4355	Y	Y	11	10	10	6	11	8	5	9
GRMZM2G003384	2231	Y	Y	153	120	88	111	1668	1724	1704	1809
GRMZM2G003385	4711	Y	Y	3649	3528	3599	3816	2483	2574	2634	2463
GRMZM2G003389	3362	N	Y	0	0	0	1	25	34	27	35
GRMZM2G003406	1714	N	Y	3	0	0	0	133	113	123	140
GRMZM2G003409	2713	N	Y	0	0	0	2	39	27	40	35
GRMZM2G003411	6657	Y	Y	279	147	287	234	59	47	52	62
GRMZM2G003417	1014	Y	Y	62	84	78	77	45	56	73	34
GRMZM2G003424	4268	Y	Y	9	3	0	18	231	223	221	213
GRMZM2G003426	833	Y	Y	23	19	11	16	49	48	37	58
GRMZM2G003461	917	Y	Y	6	4	1	2	5	12	12	4
GRMZM2G003466	1334	Y	Y	12	8	6	7	89	93	117	103
GRMZM2G003488	5027	Y	Y	10	7	3	10	41	48	39	46
GRMZM2G003489	2244	Y	Y	37	31	16	16	13	6	6	1
GRMZM2G003493	1912	Y	Y	6	6	1	4	36	48	34	47
GRMZM2G003501	1922	Y	N	6	1	3	16	4	2	0	3
GRMZM2G003506	2646	Y	Y	3086	3044	3313	2936	466	291	402	343
GRMZM2G003509	10440	Y	Y	25	17	12	17	238	239	225	226
GRMZM2G003518	2985	Y	Y	188	146	181	182	64	62	62	67
GRMZM2G003520	795	Y	Y	7	5	10	11	36	36	35	38
GRMZM2G003526	2410	Y	Y	7	0	2	1	5	4	7	2
GRMZM2G003530	4328	N	Y	2	1	1	2	52	45	64	54
GRMZM2G003551	3454	N	Y	2	1	2	1	12	7	16	9
GRMZM2G003558	1926	Y	Y	375	432	454	423	41	71	67	86
GRMZM2G003563	2671	Y	Y	19	20	9	17	99	85	72	87
GRMZM2G003565	4950	Y	Y	6	2	3	13	133	171	242	164
GRMZM2G003584	1049	Y	Y	6	6	6	8	5	5	2	8
GRMZM2G003595	150713	Y	Y	539	498	421	548	432	430	440	454
GRMZM2G003607	6827	Y	Y	374	415	349	356	354	369	350	361
GRMZM2G003625	4702	Y	Y	12	15	10	20	20	15	25	26
GRMZM2G003631	3221	Y	Y	319	293	370	345	261	262	285	308
GRMZM2G003635	6159	Y	Y	216	196	189	205	343	339	376	355
GRMZM2G003638	3144	Y	Y	43	48	36	41	53	38	39	37
GRMZM2G003640	9704	Y	Y	220	221	245	210	198	206	262	207
GRMZM2G003642	6264	Y	Y	631	587	596	655	289	285	272	301
GRMZM2G003648	1159	Y	Y	27	16	21	33	16	10	10	9
GRMZM2G003656	5532	Y	Y	116	97	99	107	348	345	335	312
GRMZM2G003662	3537	Y	Y	8	13	5	7	156	148	112	137
GRMZM2G003663	2923	Y	Y	102	98	114	93	88	87	98	89
GRMZM2G003679	1001	Y	Y	25	40	18	23	16	16	17	23
GRMZM2G003682	1865	Y	Y	6	0	7	5	23	17	22	12
GRMZM2G003692	17449	Y	Y	375	367	399	376	276	271	277	257
GRMZM2G003715	4342	Y	Y	182	122	123	169	98	74	96	70
GRMZM2G003718	4472	Y	Y	90	81	66	83	67	68	83	58
GRMZM2G003720	3175	Y	Y	155	153	143	135	135	141	131	143
GRMZM2G003724	29201	Y	Y	37	31	32	40	44	30	41	51
GRMZM2G003725	1930	Y	Y	57	55	37	51	155	156	143	138
GRMZM2G003732	26234	Y	Y	8	3	7	8	95	70	80	88
GRMZM2G003734	24319	Y	Y	220	209	226	235	249	236	236	200
GRMZM2G003738	1114	Y	Y	4	2	4	0	1	1	4	3
GRMZM2G003742	3002	Y	Y	4	1	1	5	21	24	22	20
GRMZM2G003752	2066	Y	Y	11	2	0	3	329	251	225	253
GRMZM2G003754	4846	Y	Y	222	196	221	189	116	85	101	96
GRMZM2G003755	6130	Y	Y	11	5	7	5	112	83	83	97
GRMZM2G003762	2642	Y	Y	164	114	110	160	857	998	1090	914
GRMZM2G003765	2517	Y	Y	2	0	0	10	54	49	47	41
GRMZM2G003775	1115	Y	Y	15	19	9	18	17	13	14	8
GRMZM2G003789	5599	Y	Y	137	187	276	246	103	68	91	112
GRMZM2G003794	2971	N	Y	2	0	1	1	262	281	323	276
GRMZM2G003814	6995	Y	Y	81	97	75	106	73	81	76	70
GRMZM2G003821	754	Y	Y	54	52	52	47	41	61	41	55
GRMZM2G003835	321	Y	Y	9	14	14	12	62	59	55	60
GRMZM2G003852	1333	Y	Y	439	431	400	362	494	513	450	511
GRMZM2G003853	3358	Y	Y	876	956	952	921	459	459	418	440
GRMZM2G003861	3005	Y	Y	234	251	233	199	147	142	130	116
GRMZM2G003875	4128	Y	Y	90	83	75	92	190	176	228	220
GRMZM2G003883	5541	Y	Y	4621	5210	5862	5599	2180	2408	2460	2427
GRMZM2G003897	7288	Y	Y	42	28	31	30	583	572	555	551
GRMZM2G003909	1396	N	Y	0	0	1	1	0	0	4	3
GRMZM2G003930	3668	N	Y	9	2	0	4	188	162	174	169
GRMZM2G003937	1068	Y	Y	91	52	65	56	244	222	230	207
GRMZM2G003944	2026	N	Y	2	0	1	0	81	83	62	90
GRMZM2G003947	1175	N	Y	0	0	2	0	27	20	22	24
GRMZM2G003963	4042	Y	Y	3208	3369	3437	3351	879	819	926	820
GRMZM2G003970	1014	N	Y	2	1	0	0	20	12	15	10
GRMZM2G003979	1781	Y	Y	113	129	106	124	125	118	113	107
GRMZM2G003984	46193	Y	Y	51	30	32	38	53	42	51	39
GRMZM2G003988	3750	Y	Y	691	651	757	703	199	195	199	164
GRMZM2G003992	3113	Y	Y	258	271	259	255	593	633	640	638
GRMZM2G004023	4201	Y	Y	56	76	64	63	86	95	88	93
GRMZM2G004040	8767	Y	Y	167	190	207	183	93	88	88	99
GRMZM2G004057	5652	Y	Y	372	320	337	344	1862	1853	1910	2056
GRMZM2G004060	1719	Y	Y	60	42	37	31	52	55	51	44
GRMZM2G004079	3241	Y	Y	40	35	32	28	68	67	60	58
GRMZM2G004083	2275	Y	Y	17	25	14	10	39	43	38	43
GRMZM2G004087	2153	Y	Y	11	0	6	5	147	148	168	165
GRMZM2G004092	3465	Y	Y	86	90	139	96	111	85	99	107
GRMZM2G004110	5467	N	Y	2	7	3	3	7	7	7	8
GRMZM2G004111	764	Y	Y	476	470	425	440	553	605	548	596
GRMZM2G004119	1382	Y	Y	56	50	46	68	10	7	9	7
GRMZM2G004128	1897	Y	Y	14	15	5	5	28	21	24	23
GRMZM2G004131	1788	Y	Y	27	29	13	21	66	68	80	81
GRMZM2G004138	1738	Y	Y	950	1100	918	895	124	127	160	160
GRMZM2G004140	4796	Y	Y	87	92	83	80	203	200	227	204
GRMZM2G004157	2380	Y	Y	89	84	84	78	12	11	11	8
GRMZM2G004160	969	Y	Y	14	22	19	11	62	64	106	70
GRMZM2G004161	3981	Y	Y	1343	1298	1048	1196	132	98	108	126
GRMZM2G004172	3458	Y	Y	1417	1387	1323	1302	1200	1341	1163	1232
GRMZM2G004180	1608	N	Y	0	0	0	0	16	13	15	12
GRMZM2G004182	4623	Y	Y	15	13	15	12	30	36	22	26
GRMZM2G004183	2139	Y	Y	5468	6067	6016	5954	1304	1293	1337	1308
GRMZM2G004188	3949	Y	Y	55	36	34	43	75	56	63	52
GRMZM2G004191	2296	N	Y	2	0	0	1	0	3	2	5
GRMZM2G004207	1970	Y	Y	14	11	11	8	24	25	13	18
GRMZM2G004211	2012	N	Y	2	1	1	0	128	92	125	114
GRMZM2G004222	6389	N	Y	2	0	1	3	20	22	10	24
GRMZM2G004259	4851	Y	Y	79	74	56	81	171	151	162	158
GRMZM2G004278	2012	Y	Y	2	1	3	0	1	9	4	3
GRMZM2G004290	1546	Y	Y	42	34	29	37	91	85	96	88
GRMZM2G004301	5646	Y	Y	265	278	256	293	161	176	132	139
GRMZM2G004305	6550	N	Y	0	0	0	0	5	8	13	7
GRMZM2G004314	1148	Y	Y	43	43	53	45	83	69	64	71
GRMZM2G004320	7118	Y	Y	74	67	67	78	126	104	101	101
GRMZM2G004349	2408	Y	Y	918	833	860	806	258	234	248	226
GRMZM2G004352	2864	Y	N	13	17	18	19	2	0	2	2
GRMZM2G004356	4914	N	Y	2	1	1	2	143	132	101	141
GRMZM2G004375	912	Y	Y	2	0	2	0	20	11	12	17
GRMZM2G004377	6407	Y	Y	513	385	387	442	1176	1085	997	1127
GRMZM2G004382	3725	Y	Y	115	31	43	59	2469	2648	2420	2651
GRMZM2G004396	1591	Y	Y	1198	1266	1291	1330	1141	1006	1164	1054
GRMZM2G004397	3423	Y	Y	569	600	684	679	722	750	798	631
GRMZM2G004412	9066	Y	Y	432	405	274	343	413	404	394	410
GRMZM2G004414	5509	N	Y	4	2	0	3	38	33	44	42
GRMZM2G004422	2132	Y	Y	82	83	80	70	46	42	42	28
GRMZM2G004435	3252	Y	Y	33	44	42	20	210	198	227	214
GRMZM2G004445	4037	N	Y	5	1	1	3	53	58	48	48
GRMZM2G004455	6047	Y	Y	513	422	441	458	349	377	362	331
GRMZM2G004459	8575	Y	Y	333	308	294	344	415	431	411	413
GRMZM2G004466	1296	N	Y	1	1	0	0	30	23	28	23
GRMZM2G004468	25160	Y	Y	296	297	291	337	274	271	308	316
GRMZM2G004475	11389	Y	Y	82	81	60	63	143	142	130	148
GRMZM2G004480	2234	Y	Y	38	42	26	22	364	332	326	309
GRMZM2G004483	2891	N	Y	0	0	0	0	8	13	11	2
GRMZM2G004500	1837	Y	N	55	54	57	74	2	0	2	0
GRMZM2G004511	1552	Y	Y	626	578	553	570	1263	1114	1271	1115
GRMZM2G004516	1726	N	Y	2	1	0	0	127	127	95	107
GRMZM2G004519	926	N	Y	1	0	1	0	5	3	4	0
GRMZM2G004523	2902	Y	Y	4	1	5	5	10	8	9	14
GRMZM2G004528	5094	Y	Y	6	4	5	14	17	8	12	12
GRMZM2G004531	3053	Y	Y	553	537	666	651	335	299	376	325
GRMZM2G004534	4908	Y	Y	1501	1660	1683	1557	709	733	693	668
GRMZM2G004548	1750	Y	Y	48	34	32	32	101	85	84	93
GRMZM2G004572	5502	Y	Y	3387	3205	3326	3524	866	802	735	658
GRMZM2G004582	7633	Y	Y	27	30	20	29	45	29	34	41
GRMZM2G004583	10837	Y	Y	13	15	5	7	41	43	30	55
GRMZM2G004590	3354	Y	Y	3379	3191	2856	3297	577	472	421	441
GRMZM2G004592	4967	Y	Y	63	61	45	67	58	44	59	34
GRMZM2G004593	5477	N	Y	0	0	0	0	11	13	12	6
GRMZM2G004619	2345	Y	Y	43	35	24	46	91	87	87	101
GRMZM2G004641	3847	Y	Y	32	16	21	13	710	650	692	732
GRMZM2G004679	1107	N	Y	0	0	0	0	6	3	6	5
GRMZM2G004694	2296	Y	Y	1000	1410	1548	1039	1996	2024	2462	2138
GRMZM2G004696	3355	Y	Y	1093	1104	1250	998	943	943	1129	834
GRMZM2G004699	2283	Y	Y	123	16	16	53	3311	3441	2680	3475
GRMZM2G004703	2648	Y	Y	1761	1794	1680	1737	2942	3038	2780	2917
GRMZM2G004709	3215	Y	Y	121	113	114	121	115	119	120	101
GRMZM2G004715	2578	N	Y	1	0	0	1	3	3	7	3
GRMZM2G004736	7697	Y	Y	102	110	110	113	256	210	237	264
GRMZM2G004741	5889	Y	Y	87	78	58	82	171	155	158	149
GRMZM2G004748	7697	Y	Y	4	1	0	20	4	9	8	8
GRMZM2G004768	7621	Y	Y	235	240	223	240	209	208	197	211
GRMZM2G004784	3851	Y	Y	114	129	107	115	201	191	197	164
GRMZM2G004795	2390	Y	Y	12	21	14	23	26	28	32	29
GRMZM2G004828	1801	N	Y	1	0	0	0	133	122	145	140
GRMZM2G004835	3624	Y	Y	518	502	547	483	578	584	586	523
GRMZM2G004847	12692	Y	Y	92	87	100	85	122	107	115	122
GRMZM2G004858	4037	Y	Y	12	16	18	10	95	67	76	69
GRMZM2G004878	1370	Y	Y	20	5	8	12	119	113	110	129
GRMZM2G004880	3504	Y	Y	81	57	75	57	151	113	134	142
GRMZM2G004888	6616	Y	Y	189	183	160	222	97	76	82	72
GRMZM2G004898	875	N	Y	1	0	0	0	2	4	8	2
GRMZM2G004908	3374	Y	Y	209	192	249	246	167	174	135	163
GRMZM2G004909	741	Y	Y	44	0	2	1	2281	2071	2081	1926
GRMZM2G004924	5151	N	Y	3	4	3	1	77	71	86	66
GRMZM2G004927	1549	N	Y	0	0	0	0	8	3	4	5
GRMZM2G004932	5616	Y	Y	407	428	391	383	367	379	401	314
GRMZM2G004949	3269	Y	Y	216	133	135	110	151	131	117	121
GRMZM2G004955	1770	N	Y	0	0	0	2	43	36	24	39
GRMZM2G004959	2130	Y	Y	1220	1230	1017	1171	932	926	840	865
GRMZM2G004984	1576	Y	Y	242	132	118	136	8	5	7	9
GRMZM2G004988	17572	Y	Y	50	37	38	40	108	96	104	101
GRMZM2G004990	4393	Y	Y	591	649	594	506	286	268	283	242
GRMZM2G004996	4353	Y	Y	211	231	232	208	107	81	95	90
GRMZM2G004997	4374	Y	Y	974	1021	1081	1045	677	689	793	676
GRMZM2G005000	3908	Y	Y	164	196	180	186	165	142	149	181
GRMZM2G005013	4176	Y	Y	147	122	132	147	168	146	163	162
GRMZM2G005024	2812	Y	Y	190	249	361	234	293	397	525	291
GRMZM2G005036	4175	Y	Y	337	317	344	354	736	808	844	713
GRMZM2G005040	4901	Y	Y	286	290	248	249	285	344	276	297
GRMZM2G005046	2012	N	Y	1	0	0	0	34	19	22	12
GRMZM2G005052	1612	Y	Y	46	47	51	39	39	39	35	24
GRMZM2G005061	5683	N	Y	2	0	2	2	63	60	69	57
GRMZM2G005080	1269	Y	Y	1263	1257	1132	1118	804	780	835	800
GRMZM2G005082	18996	N	Y	15	1	3	2	168	142	126	139
GRMZM2G005103	4187	N	Y	11	0	1	2	179	175	159	147
GRMZM2G005107	3716	Y	Y	340	307	306	296	244	232	197	224
GRMZM2G005126	7475	Y	Y	232	246	264	258	380	394	361	359
GRMZM2G005134	6221	Y	Y	550	514	599	608	185	187	153	170
GRMZM2G005146	1946	Y	Y	4	1	1	3	11	7	14	12
GRMZM2G005155	2952	Y	Y	14	17	14	10	59	53	65	41
GRMZM2G005163	11526	Y	Y	43	48	34	51	64	57	55	56
GRMZM2G005170	16835	Y	Y	98	69	74	79	235	222	200	289
GRMZM2G005187	1327	Y	Y	51	45	41	45	37	46	32	25
GRMZM2G005195	6568	Y	Y	1189	1046	1059	1289	191	154	160	171
GRMZM2G005199	43721	Y	Y	14	17	7	13	64	87	57	81
GRMZM2G005205	6991	N	Y	1	4	0	1	16	22	17	14
GRMZM2G005209	3299	Y	Y	71	62	77	67	255	300	303	292
GRMZM2G005229	3022	N	Y	0	2	2	3	11	7	10	14
GRMZM2G005233	5120	N	Y	1	1	1	0	28	19	28	20
GRMZM2G005236	5738	Y	Y	32	7	4	9	835	747	760	831
GRMZM2G005251	4727	Y	Y	70	55	68	63	83	82	85	73
GRMZM2G005253	2660	N	Y	0	0	0	0	4	4	4	4
GRMZM2G005256	8693	Y	Y	21	15	16	15	312	300	287	261
GRMZM2G005260	2568	N	Y	0	0	0	0	10	3	1	5
GRMZM2G005278	1959	N	Y	1	0	2	1	20	11	19	14
GRMZM2G005281	23865	Y	Y	36	33	39	24	83	73	71	84
GRMZM2G005290	1468	Y	Y	6	1	0	0	138	125	87	148
GRMZM2G005293	3884	Y	Y	7	11	19	6	58	70	103	62
GRMZM2G005298	4659	Y	Y	14	26	23	13	45	43	27	35
GRMZM2G005301	1502	N	Y	1	0	0	0	7	10	6	9
GRMZM2G005304	8370	Y	Y	239	210	266	244	125	129	144	109
GRMZM2G005308	7309	Y	Y	11	5	3	8	276	315	264	306
GRMZM2G005310	9516	Y	Y	13	6	10	9	277	250	247	248
GRMZM2G005339	1891	Y	Y	11	22	11	9	94	65	97	85
GRMZM2G005346	5095	Y	Y	30	32	38	28	129	133	121	153
GRMZM2G005347	4200	Y	Y	28	12	17	18	399	345	403	399
GRMZM2G005350	5257	Y	Y	371	321	344	342	583	524	548	493
GRMZM2G005365	4201	Y	Y	36	23	17	20	78	59	49	74
GRMZM2G005374	4690	Y	Y	17	17	16	12	80	66	82	82
GRMZM2G005419	1640	Y	Y	3	1	2	7	17	26	19	33
GRMZM2G005433	1452	Y	Y	4	5	4	3	43	74	87	42
GRMZM2G005435	7311	Y	Y	160	157	178	169	196	189	186	199
GRMZM2G005444	12879	Y	Y	1262	1233	1284	1246	595	544	492	517
GRMZM2G005452	6303	Y	Y	182	136	179	197	124	116	93	102
GRMZM2G005454	1442	Y	Y	7	7	20	5	111	96	88	95
GRMZM2G005456	15860	Y	Y	159	124	146	142	447	404	430	403
GRMZM2G005459	6424	Y	Y	165	167	148	186	499	535	530	498
GRMZM2G005461	929	Y	Y	0	2	1	0	8	5	6	8
GRMZM2G005480	7998	Y	Y	7	9	9	11	17	10	18	8
GRMZM2G005483	3670	Y	Y	766	734	801	730	525	528	477	559
GRMZM2G005486	2192	Y	Y	1	2	0	9	83	87	86	79
GRMZM2G005493	4645	Y	Y	14	3	7	8	44	61	63	36
GRMZM2G005499	9054	Y	Y	224	217	226	188	146	163	145	145
GRMZM2G005516	1494	Y	Y	7	4	9	6	17	18	13	19
GRMZM2G005522	2103	Y	Y	126	87	64	76	131	109	116	105
GRMZM2G005552	1608	Y	Y	1837	2065	1939	2048	3711	3776	3840	3958
GRMZM2G005557	766	Y	Y	138	148	108	127	216	211	222	264
GRMZM2G005562	6444	Y	Y	666	634	534	610	747	741	758	641
GRMZM2G005583	7038	Y	Y	898	891	1025	951	423	374	460	382
GRMZM2G005592	16626	Y	Y	266	255	279	291	301	267	284	252
GRMZM2G005619	3324	N	Y	1	0	0	0	17	10	16	21
GRMZM2G005622	3276	Y	Y	410	451	430	406	407	410	349	409
GRMZM2G005624	3386	N	Y	2	0	1	0	9	8	19	8
GRMZM2G005633	1591	Y	Y	112	82	93	93	121	100	122	113
GRMZM2G005646	5591	Y	Y	96	103	92	86	108	127	111	136
GRMZM2G005652	4965	Y	Y	453	360	354	398	960	1053	1111	967
GRMZM2G005678	495	Y	Y	1	2	1	0	13	7	18	10
GRMZM2G005680	3857	Y	Y	9	8	6	16	56	56	65	57
GRMZM2G005710	2513	Y	Y	17	7	12	16	9	16	19	10
GRMZM2G005715	1162	N	Y	1	0	1	0	80	69	68	85
GRMZM2G005732	33557	Y	Y	9	8	11	18	49	40	50	31
GRMZM2G005737	4234	Y	Y	211	239	202	199	291	244	290	233
GRMZM2G005749	2938	Y	Y	2	6	6	3	8	5	4	8
GRMZM2G005753	8373	Y	Y	216	204	205	244	263	273	257	297
GRMZM2G005771	6006	Y	Y	308	358	315	317	495	568	569	530
GRMZM2G005788	2325	Y	Y	12	8	8	8	239	224	244	244
GRMZM2G005791	6483	Y	Y	407	428	462	447	394	373	377	357
GRMZM2G005815	6244	N	Y	2	3	6	4	20	10	19	11
GRMZM2G005818	1112	N	Y	1	0	0	0	4	3	8	7
GRMZM2G005825	473	Y	Y	123	93	80	75	0	2	0	1
GRMZM2G005840	894	Y	Y	4	3	1	8	8	14	11	11
GRMZM2G005844	8214	Y	Y	39	40	32	20	43	40	41	40
GRMZM2G005848	17699	Y	Y	77	68	47	72	76	50	37	45
GRMZM2G005849	5636	Y	Y	206	140	161	155	603	547	586	547
GRMZM2G005859	2917	Y	Y	162	143	162	164	34	31	31	38
GRMZM2G005865	924	Y	Y	72	61	69	62	43	38	35	45
GRMZM2G005869	16684	Y	Y	377	425	359	357	319	341	316	338
GRMZM2G005886	4190	N	Y	0	0	0	0	4	11	27	13
GRMZM2G005887	5002	Y	Y	4351	4154	4153	4284	2944	2820	2793	2676
GRMZM2G005909	1432	Y	Y	1	0	0	4	48	40	45	53
GRMZM2G005938	5089	N	Y	2	4	0	7	29	30	19	34
GRMZM2G005939	4640	Y	Y	14	5	4	9	120	128	114	113
GRMZM2G005947	3404	Y	Y	390	430	442	444	482	458	462	462
GRMZM2G005954	2403	N	Y	3	1	1	0	20	10	15	11
GRMZM2G005955	26130	Y	Y	182	145	178	168	174	169	156	171
GRMZM2G005973	5598	Y	Y	9	4	6	7	46	52	62	63
GRMZM2G005980	4134	Y	Y	43	25	18	28	728	688	750	809
GRMZM2G005990	12482	Y	Y	34	14	19	27	293	280	247	246
GRMZM2G005991	1288	Y	Y	4	1	1	0	134	91	150	126
GRMZM2G005996	4220	Y	Y	4	2	2	6	63	49	57	38
GRMZM2G005998	2156	Y	Y	85	97	92	72	53	46	52	46
GRMZM2G006006	3213	Y	Y	16	14	15	15	35	42	41	39
GRMZM2G006042	6015	N	Y	1	3	1	6	35	26	27	30
GRMZM2G006047	1236	Y	Y	280	255	216	177	556	578	679	546
GRMZM2G006069	5766	Y	Y	101	60	80	84	81	75	98	75
GRMZM2G006071	4594	Y	Y	99	110	86	75	327	277	325	305
GRMZM2G006083	2199	Y	Y	45	48	52	43	46	47	36	48
GRMZM2G006085	13623	Y	Y	806	823	785	754	541	494	555	532
GRMZM2G006107	10779	Y	Y	124	123	108	108	500	455	431	414
GRMZM2G006112	1646	Y	Y	3533	3929	3889	3549	88	97	117	116
GRMZM2G006117	4414	Y	Y	2593	2428	2496	2785	1594	1625	1587	1594
GRMZM2G006121	2336	Y	Y	54	48	51	61	15	17	12	10
GRMZM2G006130	11087	Y	Y	1128	1108	1142	1188	755	724	776	652
GRMZM2G006144	5223	N	Y	4	1	2	1	131	108	89	104
GRMZM2G006178	6766	Y	Y	511	509	545	580	802	840	804	891
GRMZM2G006197	2227	N	Y	0	0	0	0	42	26	27	27
GRMZM2G006206	2375	Y	Y	14	20	10	19	38	19	17	23
GRMZM2G006216	4465	Y	Y	88	84	78	87	57	68	60	62
GRMZM2G006219	3627	N	Y	2	2	1	1	2	5	11	10
GRMZM2G006229	5746	N	Y	2	1	1	1	13	14	18	20
GRMZM2G006234	1560	Y	Y	7	2	0	0	85	56	79	70
GRMZM2G006246	4501	N	Y	3	3	0	2	47	57	44	59
GRMZM2G006252	8273	Y	Y	7	4	5	7	61	60	56	52
GRMZM2G006277	14539	Y	Y	2	8	3	4	26	27	13	22
GRMZM2G006293	1256	Y	Y	23	5	8	15	578	621	626	659
GRMZM2G006297	14174	Y	Y	323	320	303	329	324	305	302	273
GRMZM2G006325	2891	Y	Y	7	2	0	4	12	14	12	17
GRMZM2G006329	3991	Y	Y	92	100	77	85	134	98	103	103
GRMZM2G006341	4496	Y	Y	32	23	41	22	365	347	360	341
GRMZM2G006352	1381	Y	Y	11	5	2	4	35	21	14	21
GRMZM2G006363	2144	N	Y	3	0	0	1	64	87	85	92
GRMZM2G006370	3352	Y	Y	19	12	5	9	328	344	307	298
GRMZM2G006377	7195	Y	Y	104	112	124	106	307	286	312	263
GRMZM2G006399	1196	Y	Y	0	1	0	5	12	11	5	5
GRMZM2G006404	2702	Y	Y	7	6	6	4	7	9	10	5
GRMZM2G006416	5749	Y	Y	345	371	300	297	439	448	376	367
GRMZM2G006428	10247	Y	Y	241	226	293	265	277	289	269	241
GRMZM2G006429	3477	Y	Y	154	167	160	157	91	114	96	139
GRMZM2G006450	2120	N	Y	0	0	2	0	19	17	13	11
GRMZM2G006452	6345	Y	Y	3	1	2	3	159	168	143	171
GRMZM2G006453	2950	Y	Y	36	27	30	38	20	23	15	21
GRMZM2G006463	3357	N	Y	0	1	0	0	5	13	5	10
GRMZM2G006468	4300	Y	Y	271	256	251	277	255	221	242	225
GRMZM2G006474	6330	Y	Y	664	698	739	735	709	694	762	688
GRMZM2G006477	6762	Y	Y	393	339	390	370	386	354	363	379
GRMZM2G006493	18929	Y	Y	157	123	120	105	484	447	427	408
GRMZM2G006497	1804	Y	N	24	18	18	22	2	3	2	1
GRMZM2G006505	2455	N	Y	1	0	0	0	9	6	7	10
GRMZM2G006507	3777	Y	Y	122	148	128	119	125	130	116	123
GRMZM2G006526	1999	N	Y	1	0	0	1	42	40	38	34
GRMZM2G006554	512	Y	Y	18	13	16	19	13	16	9	11
GRMZM2G006565	1599	Y	Y	68	52	47	35	13	35	32	40
GRMZM2G006578	10045	Y	Y	4	2	8	11	33	64	79	73
GRMZM2G006620	3320	Y	Y	0	2	4	1	6	2	5	3
GRMZM2G006631	2015	Y	Y	3	2	0	1	128	129	140	128
GRMZM2G006644	230	Y	Y	29	17	18	24	14	13	14	16
GRMZM2G006661	4603	Y	Y	471	521	547	537	322	316	299	281
GRMZM2G006672	17118	Y	Y	1588	1553	1639	1625	804	794	851	796
GRMZM2G006673	12642	Y	Y	121	110	87	111	196	191	201	177
GRMZM2G006676	860	Y	Y	64	38	30	24	610	543	520	571
GRMZM2G006678	7749	N	Y	1	0	0	1	23	22	16	34
GRMZM2G006704	628	Y	Y	662	691	652	677	711	827	715	764
GRMZM2G006707	7718	Y	Y	545	547	494	566	596	598	592	523
GRMZM2G006714	3320	N	Y	1	0	0	0	12	18	19	21
GRMZM2G006721	2219	N	Y	1	0	0	1	20	20	25	33
GRMZM2G006727	6480	Y	Y	69	57	38	31	42	16	30	34
GRMZM2G006745	3347	Y	Y	185	148	119	104	136	140	136	135
GRMZM2G006752	4592	Y	Y	521	424	426	491	296	287	300	267
GRMZM2G006753	1997	Y	Y	50	49	45	49	31	29	40	31
GRMZM2G006759	1124	Y	Y	3	0	1	2	11	11	9	8
GRMZM2G006762	3175	Y	Y	9	2	3	0	498	370	404	429
GRMZM2G006763	2947	N	Y	1	1	0	2	20	29	34	31
GRMZM2G006765	2460	Y	Y	562	502	445	433	2893	3083	2506	3053
GRMZM2G006780	2431	Y	Y	174	183	190	184	134	129	126	120
GRMZM2G006781	5046	Y	Y	151	148	157	173	234	226	236	245
GRMZM2G006790	3218	Y	Y	245	260	254	268	171	156	139	141
GRMZM2G006806	2954	Y	Y	91	81	75	92	83	88	80	75
GRMZM2G006841	1376	Y	Y	83	69	91	80	184	147	173	143
GRMZM2G006871	1374	N	Y	0	0	0	0	15	11	10	15
GRMZM2G006878	4102	N	Y	0	0	0	0	3	2	4	2
GRMZM2G006894	7120	Y	Y	1647	1277	1592	1367	4114	3613	4007	3397
GRMZM2G006937	55337	Y	Y	27939	29117	37242	31531	31083	38435	27951	30889
GRMZM2G006942	7771	Y	Y	12	7	5	8	185	181	207	227
GRMZM2G006943	19218	Y	Y	35	19	20	23	280	266	279	243
GRMZM2G006948	8023	Y	Y	75	51	67	80	142	124	133	112
GRMZM2G006953	2701	Y	Y	1331	1376	1259	1190	1392	1312	1328	1311
GRMZM2G006964	2821	Y	Y	7	9	40	4	18	28	48	19
GRMZM2G006965	52168	Y	Y	304	316	342	330	215	198	193	187
GRMZM2G006973	3214	Y	Y	4	2	2	2	128	127	147	164
GRMZM2G006977	5874	Y	Y	11602	12423	13688	13534	2158	1745	1893	1617
GRMZM2G006981	1741	Y	Y	6	1	0	3	146	111	142	96
GRMZM2G007012	1861	N	Y	0	0	0	0	2	6	11	4
GRMZM2G007021	2732	Y	Y	143	151	175	158	267	260	291	305
GRMZM2G007025	2678	Y	Y	22	18	14	11	157	120	142	120
GRMZM2G007028	8207	Y	Y	13	9	6	9	114	106	126	138
GRMZM2G007038	4376	Y	Y	11	0	4	7	80	59	100	77
GRMZM2G007055	3157	Y	Y	2099	2403	2234	2128	198	174	210	172
GRMZM2G007057	1427	Y	Y	17	47	21	33	212	203	206	223
GRMZM2G007060	5294	Y	Y	82	59	58	62	153	139	153	125
GRMZM2G007063	3762	Y	Y	228	209	223	205	315	286	287	302
GRMZM2G007074	1442	Y	Y	2	3	8	3	2	2	6	1
GRMZM2G007080	2948	Y	Y	11	9	6	9	136	143	138	136
GRMZM2G007103	4574	Y	Y	179	207	177	210	299	272	302	293
GRMZM2G007120	3748	Y	Y	112	136	121	131	136	128	156	96
GRMZM2G007122	3323	Y	Y	95	99	106	90	103	100	94	58
GRMZM2G007130	2604	Y	Y	4	5	8	7	19	13	20	6
GRMZM2G007134	1308	N	Y	0	0	2	0	4	2	2	2
GRMZM2G007140	14504	Y	Y	34	27	17	24	22	16	23	20
GRMZM2G007146	9485	Y	Y	608	645	652	628	334	292	284	324
GRMZM2G007151	1943	Y	Y	8383	8781	8276	7847	646	688	616	673
GRMZM2G007157	3975	Y	Y	52	44	47	60	54	29	35	31
GRMZM2G007160	5106	Y	Y	31	36	25	22	84	81	75	70
GRMZM2G007185	10886	Y	Y	128	150	162	134	120	127	134	119
GRMZM2G007188	3254	Y	Y	207	199	175	162	184	141	188	158
GRMZM2G007190	31309	Y	Y	79	66	53	66	83	82	85	90
GRMZM2G007195	4313	Y	Y	14342	14851	14831	14033	3057	2736	3137	2536
GRMZM2G007201	2363	Y	Y	588	603	615	604	373	409	387	400
GRMZM2G007206	1313	Y	Y	24	23	23	14	124	120	123	124
GRMZM2G007229	12126	Y	Y	312	297	345	321	302	320	344	308
GRMZM2G007236	1223	Y	Y	7	3	4	7	44	49	31	46
GRMZM2G007248	2062	N	Y	1	0	0	3	8	11	10	15
GRMZM2G007249	1998	Y	Y	5	1	0	9	79	89	125	92
GRMZM2G007256	1001	Y	Y	236	133	126	120	329	251	252	235
GRMZM2G007258	6648	Y	Y	385	335	319	301	48	33	40	35
GRMZM2G007260	4881	Y	Y	374	345	330	337	350	390	335	340
GRMZM2G007276	4725	Y	Y	167	233	178	210	515	520	438	464
GRMZM2G007277	4771	Y	Y	278	318	317	332	330	317	327	338
GRMZM2G007283	5067	Y	Y	49	39	41	43	362	361	427	385
GRMZM2G007288	5502	Y	Y	27	18	16	15	60	41	46	49
GRMZM2G007289	1202	Y	N	0	2	6	0	0	0	1	1
GRMZM2G007300	4785	Y	Y	106	100	83	96	125	146	125	125
GRMZM2G007306	762	N	Y	0	0	0	0	12	10	6	12
GRMZM2G007324	2288	N	Y	3	1	0	0	75	70	68	100
GRMZM2G007339	4003	Y	Y	169	153	149	166	187	189	198	229
GRMZM2G007347	4751	Y	Y	531	521	573	528	256	260	294	235
GRMZM2G007369	16172	Y	Y	20	26	22	25	12	6	11	13
GRMZM2G007381	4685	Y	Y	288	258	264	276	228	250	232	223
GRMZM2G007384	3718	Y	Y	265	274	260	281	236	212	202	228
GRMZM2G007385	2770	Y	Y	67	74	59	66	161	155	156	168
GRMZM2G007399	1984	Y	Y	62	65	69	60	16	18	10	17
GRMZM2G007404	4109	Y	Y	1255	1387	1385	1373	1189	1078	1119	1148
GRMZM2G007406	945	N	Y	0	0	0	0	10	11	9	13
GRMZM2G007426	1515	Y	Y	4	3	4	0	13	9	11	7
GRMZM2G007453	6552	Y	Y	90	69	40	71	141	109	132	112
GRMZM2G007466	5960	Y	Y	310	283	250	270	523	462	479	454
GRMZM2G007475	2783	N	Y	1	1	0	5	61	76	51	74
GRMZM2G007477	1963	Y	Y	44	27	50	20	98	94	97	92
GRMZM2G007486	3628	Y	Y	113	138	119	114	164	161	170	172
GRMZM2G007488	131263	Y	Y	317	284	217	255	177	155	157	172
GRMZM2G007489	4818	Y	Y	680	767	764	773	408	416	451	413
GRMZM2G007514	5989	Y	Y	1241	1183	1421	1474	130	132	145	157
GRMZM2G007530	7703	Y	Y	9	4	8	6	8	7	7	14
GRMZM2G007546	3783	Y	Y	8	17	9	9	14	16	6	11
GRMZM2G007555	9712	Y	Y	197	176	176	178	90	74	88	68
GRMZM2G007587	2165	Y	Y	247	218	207	170	257	307	390	326
GRMZM2G007590	8086	Y	Y	53	55	41	41	187	182	190	177
GRMZM2G007615	897	N	Y	2	0	0	0	11	13	18	18
GRMZM2G007628	9736	Y	Y	16	21	12	15	17	14	17	8
GRMZM2G007630	1422	Y	Y	28	33	30	29	137	125	159	162
GRMZM2G007647	4682	N	Y	2	1	1	0	68	56	64	58
GRMZM2G007651	5931	Y	Y	94	118	101	103	50	39	37	40
GRMZM2G007659	3383	N	Y	3	3	2	1	10	14	9	15
GRMZM2G007675	12402	Y	Y	749	746	629	775	522	532	533	451
GRMZM2G007680	3031	Y	Y	39	31	24	32	92	78	64	71
GRMZM2G007681	92060	Y	Y	122	109	87	136	380	374	368	368
GRMZM2G007683	8038	Y	Y	73	68	55	63	110	111	92	106
GRMZM2G007695	2617	Y	Y	23	9	8	18	682	635	692	672
GRMZM2G007698	2106	N	Y	3	0	1	0	50	46	52	41
GRMZM2G007713	1110	N	Y	1	1	0	0	3	8	5	4
GRMZM2G007715	8947	Y	Y	50	37	40	55	62	59	75	68
GRMZM2G007721	18049	Y	Y	263	295	297	283	504	517	503	532
GRMZM2G007729	1270	Y	Y	839	809	636	681	164	150	113	108
GRMZM2G007734	4120	Y	Y	63	60	66	61	90	87	100	110
GRMZM2G007736	4988	Y	N	13	9	6	3	1	0	0	1
GRMZM2G007757	4627	N	Y	0	3	0	0	36	27	32	26
GRMZM2G007791	7525	Y	Y	164	115	105	98	240	185	207	196
GRMZM2G007795	1724	Y	Y	533	565	463	575	115	98	80	96
GRMZM2G007801	1904	Y	Y	114	99	92	115	94	87	112	92
GRMZM2G007810	6415	Y	Y	249	239	280	223	1357	1438	1420	1413
GRMZM2G007835	1763	Y	Y	126	135	140	148	268	284	257	269
GRMZM2G007848	6308	Y	Y	235	205	238	235	428	391	463	384
GRMZM2G007854	50030	Y	Y	555	545	598	580	256	324	269	283
GRMZM2G007867	5078	Y	Y	36	27	26	22	33	34	36	27
GRMZM2G007871	11907	Y	Y	757	701	750	761	703	769	755	753
GRMZM2G007885	6862	Y	Y	11	3	7	8	158	169	153	179
GRMZM2G007899	986	Y	Y	1	1	1	2	56	49	55	50
GRMZM2G007907	15040	Y	Y	181	180	137	174	112	92	92	90
GRMZM2G007909	28156	Y	Y	47	41	38	35	30	38	29	22
GRMZM2G007914	3516	Y	Y	84	103	98	87	79	86	85	74
GRMZM2G007915	56322	Y	Y	481	448	433	524	484	473	461	497
GRMZM2G007922	7983	Y	Y	191	156	218	220	288	320	292	257
GRMZM2G007933	8160	Y	Y	56	57	67	63	82	96	107	68
GRMZM2G007939	3640	Y	Y	30	29	24	19	156	170	181	184
GRMZM2G007948	679	N	Y	0	0	0	0	21	17	8	14
GRMZM2G007953	2855	Y	Y	57	8	9	0	3048	2781	2993	3098
GRMZM2G007957	3985	Y	Y	487	511	544	502	111	75	83	92
GRMZM2G007969	699	N	Y	1	0	0	0	80	51	55	48
GRMZM2G007981	3441	N	Y	4	5	2	3	11	12	9	5
GRMZM2G008029	2277	Y	Y	3536	3527	3179	3178	47	45	21	41
GRMZM2G008032	1983	Y	Y	2	2	4	2	2	2	4	5
GRMZM2G008033	977	Y	Y	6	3	5	7	2	7	7	8
[truncated: 25,161 more rows]

## Sheet: Sheet1
Table S3 List of 24,687 genes expressed in at least one of the three root types with normalized expression values (FPKM) in four biological replicates. PR: primary roots; SR: seminal roots; CR: crown roots.
Gene ID	Gene length	PR expressed	SR expressed	CR expressed	Expression value (FPKM)
					PR-1	PR-2	PR-3	PR-4	SR-1	SR-2	SR-3	SR-4	CR-1	CR-2	CR-3	CR-4
GRMZM2G396550	3641				17.3357	16.9027	16.8413	18.5088	15.0168	15.7009	14.2594	15.5236	14.9267	16.5275	15.9103	16.5873
GRMZM2G047476	4620				22.4344	25.7631	24.5021	24.4028	18.6051	18.3195	20.0338	23.0011	23.0534	23.0447	21.5326	22.8308
GRMZM2G310261	2333				0.998042	1.02202	0.853179	0.408376	0.665041	0.490589	0.881611	0.82622	0.142219	0.0815398	0.0273162	0.0279256
GRMZM2G107116	23105				7.00258	7.12619	7.15035	6.99075	7.71708	7.1046	8.57556	6.70911	7.71152	8.58742	8.72425	8.24213
GRMZM2G042981	23828				1.5767	1.35495	1.4686	1.64468	1.6539	1.50927	1.15876	1.2604	1.46209	1.81227	1.8374	1.88933
GRMZM2G061629	1821				4.3889	3.29113	5.32427	4.77853	4.66911	5.45824	5.51054	5.22432	5.21108	3.09915	4.58454	4.75837
GRMZM2G178537	3734				1.19659	1.36341	1.1865	1.13968	1.14683	1.04862	1.55234	0.849267	2.07928	1.37554	1.31417	1.30859
GRMZM2G495626	3956				7.11071	7.63992	8.26142	9.5531	6.2595	10.0043	5.87666	6.58577	7.16264	6.52381	10.2294	8.81078
GRMZM2G143330	3796				21.7339	21.2715	22.8181	23.442	14.3383	19.4397	14.1369	13.2844	19.4568	18.1579	22.0767	19.7545
GRMZM2G162544	6121				1.79919	2.20037	2.33925	1.79518	1.93658	2.17495	2.00596	2.18406	2.87293	2.53809	3.00892	2.75673
GRMZM2G128809	4949				4.89559	4.38818	3.59381	5.5315	3.59905	4.80794	3.08551	3.43	5.05505	6.54736	4.95767	5.06827
GRMZM2G166659	1996				88.5001	90.7554	92.2918	93.7148	67.2542	92.5015	68.6037	68.5036	73.5737	81.805	90.1332	81.8949
GRMZM2G010338	9078				1.37951	1.55463	1.61971	1.51828	1.30577	1.06835	1.18777	1.43154	1.44005	1.58562	1.57953	1.15545
GRMZM2G389570	1399				12.5501	13.128	11.061	10.306	11.3122	8.39645	10.7369	10.5337	13.8031	10.017	12.6182	10.5712
GRMZM2G030768	6394				4.71438	6.1177	5.91474	6.62577	3.81455	6.51005	3.49945	4.46363	6.96388	5.28588	6.26921	5.81809
GRMZM2G012821	1621				0.582331	0.91436	0.594157	0.666115	1.18687	1.30066	1.26885	1.34256	0.614058	1.05619	0.746974	1.08517
GRMZM2G122712	1222				5.61329	2.90044	2.67974	5.66551	2.48856	3.10562	3.62131	3.30743	3.31253	4.6183	6.20598	4.31848
AC199175.2_FG006	855				1.54566	1.43206	1.27666	0.965741	0.943628	2.32502	1.67664	2.25447	1.94033	1.55746	2.31063	1.75258
GRMZM2G104013	4206				4.20435	3.17156	3.92335	3.60921	5.47429	4.99845	4.1344	4.92293	4.46497	4.89978	3.43947	5.06518
GRMZM2G061127	1626				1.97384	1.62493	2.01392	2.38283	1.79391	2.33399	1.41827	2.40918	1.75489	3.00285	2.62596	2.20373
GRMZM2G390207	5945				3.33442	3.19774	3.01332	2.95945	3.70595	3.92137	2.52664	3.62933	2.77939	3.3172	3.46246	3.7808
GRMZM2G121948	3919				4.67283	4.52199	4.60388	5.1701	5.14673	5.64118	5.3278	6.36235	5.4354	4.06127	5.28497	4.63816
GRMZM2G090411	939				0.603169	0.205887	0.752178	0.744064	1.12359	2.50195	0.464633	1.12572	0.353351	0.877891	0.746555	0.346913
GRMZM2G140101	1501				283.963	351.75	309.493	278.565	149.882	112.01	138.565	152.404	99.782	67.7198	59.3131	81.4705
GRMZM2G472671	1233				0.765579	0.679442	0.156225	0.463621	1.25835	1.70995	0.960436	2.26933	2.20659	1.07999	1.29215	2.16639
GRMZM2G365957	6246				1.40047	1.76428	1.42891	1.86094	2.91131	2.05427	3.50254	2.45891	3.11291	4.41621	4.21389	3.24396
GRMZM2G174114	9902				0.718154	0.501118	0.525237	0.339967	4.0802	2.67067	3.07797	2.68135	1.05215	1.23594	1.24214	0.888234
GRMZM2G168274	1484				0.805715	1.60672	2.03356	1.15562	0.79459	0.852441	0.293997	0.0419001	0.402448	0.384567	1.50303	0.307313
GRMZM2G039214	18503				1.43186	1.62647	1.54423	1.52757	2.19025	2.02827	1.87625	1.89197	1.86134	1.56616	1.58779	1.59504
GRMZM2G374574	10272				20.7134	21.6251	21.7717	19.4468	18.8324	14.5965	18.5732	15.4299	21.6611	21.8839	21.733	20.8098
GRMZM2G158531	4939				1.7456	1.9441	2.19705	2.45628	2.95292	3.86633	3.04128	2.63121	1.86757	2.45221	2.43869	2.17651
GRMZM2G087196	5564				8.56191	8.02636	7.99723	8.55024	6.36902	9.51658	5.90339	6.76109	7.57335	6.89495	8.76212	7.24803
GRMZM2G328309	14142				0.760935	0.697193	0.603857	0.848857	0.539781	0.575045	0.48039	0.628744	0.661622	0.721902	0.82466	0.67721
GRMZM2G071010	2991				31.2865	32.2105	32.6088	30.2609	34.2159	35.7085	34.6124	35.7362	31.2161	32.3732	30.5326	30.9088
GRMZM2G177203	3543				1.40319	1.50966	2.04786	1.66723	2.25965	3.21344	2.05822	2.50965	3.31515	2.48775	1.60086	2.59277
GRMZM2G158736	3474				2.3368	2.46714	2.42122	2.35854	2.23308	2.93046	2.02734	1.84355	3.03717	2.53716	2.73332	2.64427
GRMZM2G104730	9897				6.54295	6.9606	7.38947	7.52797	4.73442	4.19367	3.38181	3.62511	4.33813	4.97829	5.36384	5.35185
GRMZM2G003186	61770				0.125311	0.107456	0.0883557	0.13059	0.129609	0.176514	0.152362	0.154015	0.149327	0.179648	0.178486	0.150826
GRMZM2G081668	7913				4.50925	4.66644	4.03282	3.893	5.68617	6.21956	5.83653	6.13703	5.71094	4.68789	5.75837	5.77156
GRMZM2G042036	9365				1.31035	1.09411	1.13128	1.25472	1.54409	2.23203	1.8036	1.67981	1.04162	1.27973	1.55834	0.994821
GRMZM2G026131	1627				4.06129	2.8914	4.14376	4.64561	2.70828	5.07238	2.71987	4.08926	4.60885	3.1569	6.38461	3.32359
GRMZM2G148998	2111				1.28186	0.580013	0.760405	1.35397	1.44056	1.68361	1.26957	1.50221	1.10022	1.35172	1.41888	2.1295
GRMZM2G095924	2344				0.349018	0.907254	0.79439	1.43616	0.556013	0.848077	1.03701	0.450962	0.707757	0.838623	1.11471	1.13957
GRMZM2G434240	1134				0.610438	0.966069	1.18905	0.392074	0.0547281	0.371847	0.0549623	0.164497	0.292589	0.167753	0.28099	0.861777
GRMZM2G320167	1504				5.0629	6.29857	6.27571	5.27893	5.32311	5.72753	4.3513	5.66397	2.86792	3.24643	3.17796	4.8083
GRMZM2G451443	16133				2.17271	2.10508	2.24071	2.12993	1.09636	0.989486	0.822891	0.83636	2.25818	2.07923	2.31877	2.04743
GRMZM2G109121	8384				12.9779	14.1967	14.6813	14.9017	14.9602	15.7136	15.0094	13.7576	15.1414	14.7863	16.1374	15.2541
GRMZM2G434155	1366				4.46872	4.85913	5.96961	7.76514	3.86182	3.66021	1.04943	2.77669	4.03208	4.6885	4.15216	4.05401
GRMZM2G438243	816				28.9203	29.7731	26.8323	23.118	30.9548	30.784	31.3928	45.3394	26.2672	17.3292	18.197	17.0062
GRMZM2G030628	10698				0.38236	0.22288	0.354114	0.540284	0.295863	0.185819	0.343738	0.296426	0.44041	0.397132	0.44678	0.529826
GRMZM2G104484	9759				1.81202	2.88568	1.34878	1.55552	2.18128	0.734549	2.07566	0.987586	0.713979	0.500321	0.2808	0.527398
GRMZM2G131784	1954				1.12721	1.15429	1.67586	2.11287	1.74687	2.62043	1.1802	1.81384	1.93576	1.59014	2.38086	1.70044
GRMZM2G139029	2613				1.70994	1.84967	1.84296	2.50369	2.30386	3.34278	2.40913	2.40342	3.17448	3.37317	3.04863	2.81745
GRMZM2G015432	4937				8.62954	9.0196	7.79035	6.41979	9.71717	9.82227	8.62255	11.0455	9.28788	7.66786	8.35172	8.59082
GRMZM2G012174	4692				0.952275	1.60694	1.38215	0.663318	1.25658	1.32239	1.02285	1.17945	1.00416	1.0136	1.72497	1.4302
GRMZM2G020254	1789				3.1307	2.26936	3.9121	2.52076	5.44644	3.80493	5.81814	8.16782	2.78197	3.01281	1.88799	2.29428
GRMZM2G099944	3257				8.82999	10.902	8.29961	8.99014	6.57392	4.23542	5.87488	6.8537	15.2196	13.8814	11.9552	13.0621
GRMZM2G002043	5818				0.984305	1.3624	0.916005	1.27731	1.63208	1.62557	1.14627	1.50693	1.67666	1.49317	1.28158	1.51174
GRMZM5G847159	1652				1.48565	1.28729	1.28262	0.884303	0.864055	1.6409	0.490469	1.39264	2.93234	1.57375	0.732957	1.45918
GRMZM2G022242	1786				8.35082	9.77823	10.7494	9.77991	16.6448	15.0767	16.6462	16.189	9.69752	8.55655	6.95805	7.69693
GRMZM5G876022	1664				5.33246	3.83402	3.58858	2.8628	2.87184	3.43914	2.73431	3.69939	4.02782	2.01969	2.71919	2.15341
GRMZM2G134295	2973				4.932	3.53317	4.51382	4.89242	6.61741	5.85574	4.717	5.08229	5.33463	4.84166	4.69444	4.49237
GRMZM2G022107	4294				7.04928	5.92799	5.21863	5.28068	5.99804	6.35499	6.34304	6.55971	5.33161	4.71077	6.99026	6.11448
GRMZM2G444543	3791				2.2742	2.60082	2.52363	3.36764	1.71893	2.27228	1.62764	1.42697	2.43311	2.89371	3.44615	3.48866
GRMZM2G125304	7539				13.8816	13.3603	12.2217	11.7023	13.3277	13.4957	12.1447	13.3366	14.1274	12.4063	11.2512	13.0059
GRMZM2G009703	4557				13.5749	11.6384	11.2298	11.8056	12.1073	12.8886	12.9797	13.0309	11.4603	11.953	11.062	12.3381
GRMZM2G079477	4065				5.12424	4.04252	3.8383	4.5469	4.626	7.83924	5.74975	5.61376	5.04428	4.91375	6.22393	5.68964
AC212755.4_FG001	993				2.85184	0.713865	0.840596	1.72702	1.81248	1.39527	2.8245	2.4421	1.00241	0.702435	0.834313	0.459267
GRMZM2G394876	1976				0.859882	0.423964	0.422425	0.289294	1.35053	0.701164	0.851638	0.472012	0.570905	0.609719	1.1933	0.560504
GRMZM2G048791	1432				0.483406	0.76503	1.21064	0.310483	0.9968	0.294465	0.652869	0.390794	0.880465	0.752781	1.02357	0.955417
GRMZM2G098712	2740				3.78962	1.99913	3.96031	3.5467	2.42358	3.9793	3.57131	3.29053	3.41484	4.28138	5.37274	4.35128
AC212575.3_FG002	1521				0.868865	0.635528	0.295503	0.542872	0.938473	1.54459	0.778579	0.776735	1.09072	1.04225	0.879883	0.728176
GRMZM2G060714	2714				1.55356	2.44568	1.20657	1.42759	3.13281	4.23938	3.55959	4.33013	2.51842	2.78035	4.06229	4.29695
GRMZM2G431821	722				196.549	186.455	213.169	237.261	141.745	212.506	139.244	165.956	171.229	170.998	196.923	187.961
GRMZM2G098298	3500				158.675	175.044	166.154	139.064	128.574	89.3777	135.321	123.702	169.14	171.191	146.011	169.67
GRMZM2G075315	1298				27.6837	16.334	11.0312	16.0992	48.7217	58.522	94.5473	53.7006	44.836	73.9141	65.0543	60.9843
GRMZM2G159538	4323				5.28425	5.64971	5.42127	6.06804	6.81917	6.25662	6.56001	7.37871	5.29585	5.20722	6.05886	5.47064
GRMZM2G410812	3137				11.2541	12.4283	12.8745	13.6265	11.0591	14.6901	10.3117	12.7055	12.6711	11.6634	14.6879	12.9802
GRMZM2G099820	2108				1.70163	1.13111	1.30976	2.32008	2.26696	2.82907	1.98099	2.38926	2.99057	3.15851	3.8999	3.36878
GRMZM2G058718	30195				0.23134	0.253971	0.265808	0.237699	0.31447	0.424936	0.291046	0.360372	0.305479	0.195304	0.310254	0.282653
GRMZM2G081931	33090				0.173064	0.118797	0.13777	0.132445	0.114408	0.100126	0.175172	0.0920763	0.0180488	0.0440752	0.0250369	0.0492221
GRMZM2G181551	1591				107.31	100.329	90.8445	83.3972	172.298	169.662	189.019	189.509	112.323	123.035	106.989	120.678
GRMZM2G057386	1526				0.206195	0.211148	0.210382	0.291358	1.42343	1.22373	1.10278	0.77419	0.217429	0.207768	0.125286	0.213468
GRMZM2G301124	2585				0.900748	0.922388	0.422262	0.761701	0.792276	0.815617	0.602778	0.938107	0.539089	0.809499	0.567025	0.579674
GRMZM2G010149	1456				1.42631	0.752419	0.926086	1.09059	0.554122	0.868834	0.29965	0.811411	0.957105	1.35009	0.919163	1.02916
GRMZM5G861659	4713				2.65716	1.95529	1.70297	1.87327	2.38344	1.98113	2.18205	3.12679	2.85825	2.2738	2.50155	2.47441
GRMZM2G005990	12482				4.24008	4.27999	4.54224	4.02509	3.84343	3.99117	4.34923	3.82085	4.36476	4.62804	4.49807	4.83852
GRMZM2G023952	2174				3.84994	4.35743	3.33743	4.06105	2.82617	3.4082	2.03553	2.54553	3.75446	3.99599	3.42974	3.74599
GRMZM5G874277	5418				4.58796	4.15106	4.82335	4.81822	3.35623	5.8816	4.15285	3.86758	4.07856	3.89734	5.49304	4.365
GRMZM2G306727	2714				5.30992	7.0996	5.93823	5.35931	4.09323	3.0852	4.3404	3.55116	7.99539	7.2663	6.59829	5.4492
GRMZM2G362778	1565				0.201056	0.205887	0.0410279	0.446439	0.356904	0.423406	0.358432	0.516509	1.06005	0.364662	0.529375	0.874222
GRMZM2G106917	11658				0.750331	0.558303	0.710492	0.463104	2.39026	1.73101	1.64132	1.46675	0.905054	0.712541	0.967573	0.966805
GRMZM2G064715	3088				0.713268	0.813879	0.977268	0.761041	0.984787	1.26799	1.15047	1.0672	1.05298	0.965125	1.13506	1.20258
GRMZM2G043174	3355				3.58264	4.01445	4.38264	4.4111	3.86614	5.69175	4.10561	4.57776	2.51196	3.04296	4.2739	3.35947
GRMZM2G149178	646				151.871	140.157	157.142	169.606	105.582	206.361	127.838	139.471	130.972	150.085	141.959	161.867
GRMZM2G348014	4029				0.515441	0.527824	0.621528	0.457177	0.292671	0.343882	0.479559	0.138897	0.642346	0.897099	0.680152	0.662984
GRMZM2G125263	2514				0.775994	1.10224	0.63851	0.682153	0.419669	0.407345	0.471049	0.618334	0.237563	0.731469	0.532339	0.388725
GRMZM2G111143	2773				43.913	41.9934	44.0175	45.8332	49.2599	47.0748	47.2231	44.0617	38.7435	49.7819	49.296	50.0199
GRMZM2G330635	1406				163.772	159.456	165.271	156.17	123.285	124.206	112.021	130.595	143.149	174.853	159.684	162.32
GRMZM2G416120	5890				29.9268	27.9324	32.6058	35.446	20.3887	32.2878	22.7828	22.4544	28.9885	29.2723	31.9509	30.186
GRMZM2G055489	6256				11.88	13.0101	13.9687	12.8027	12.0135	9.69643	11.4074	11.1816	13.5667	12.5382	12.4381	12.4865
GRMZM2G073622	2077				62.2034	62.1465	62.2919	65.0451	57.6394	67.0259	65.3881	64.2154	62.5253	71.5317	71.829	68.3498
GRMZM2G446515	6170				7.17021	5.44158	5.75484	6.12513	5.92452	5.37954	4.29321	6.39937	4.9151	5.31335	5.25735	6.05043
GRMZM2G019006	68266				0.09495	0.0802392	0.0761858	0.0735032	0.162732	0.166777	0.13056	0.133894	0.098179	0.0938166	0.0998882	0.107843
GRMZM2G154890	5091				7.55266	5.40502	5.96556	7.97226	5.4979	6.89834	4.98275	5.1908	7.18208	6.53912	7.17276	7.92144
GRMZM2G145950	1738				1.41214	0.852806	0.997487	1.42527	0.749882	1.62902	0.824814	0.894414	1.25999	1.34994	1.1367	1.76183
GRMZM2G023625	10983				6.04496	6.07284	6.91603	6.33252	7.32896	6.5872	7.14468	6.38045	6.62807	6.81855	6.89915	7.48016
GRMZM2G156033	38640				0.815948	0.808867	0.726169	0.97148	1.1741	0.896416	0.917811	1.06368	0.846664	0.920637	0.892267	0.777285
GRMZM2G316366	1791				1.44062	1.83505	1.97179	2.94351	2.32168	1.84989	2.40122	1.49287	1.74142	1.94729	2.73987	1.63694
GRMZM2G122199	9535				1.18139	1.25033	1.34006	1.00586	2.07632	1.63628	1.75837	1.87159	1.2736	1.54952	1.47709	1.45538
GRMZM2G142266	7532				0.359269	0.504794	0.843953	0.396343	0.337829	0.455873	0.339275	0.288939	0.713635	0.530387	0.753034	0.614136
GRMZM2G084005	1433				2.32751	0.944377	2.01632	1.1081	4.11435	1.89167	3.0011	4.64287	1.06508	1.01776	0.933916	0.95475
GRMZM2G094666	1056				5.18462	4.33278	3.83063	4.51108	6.75861	7.35876	6.78753	6.53593	5.59278	5.22418	6.33665	5.86106
GRMZM2G136039	23808				0.0290758	0.067669	0.0566356	0.104046	0.132945	0.0986781	0.138749	0.159315	0.108703	0.173122	0.232879	0.106723
GRMZM2G326625	3877				0.470722	0.448787	0.380913	0.245742	1.0405	1.07209	1.27002	1.07455	0.496368	0.605158	0.542441	0.520934
GRMZM2G414915	4756				2.05093	1.74791	2.20059	2.65763	3.01435	3.15382	2.29337	2.10491	1.96734	1.45327	1.48736	1.9315
GRMZM2G069523	1391				14.6129	16.3538	13.8019	12.3744	6.38017	4.63378	7.39324	7.37574	16.6494	16.4567	13.9736	21.8729
GRMZM2G303312	8480				2.76806	2.72817	2.6274	2.64401	3.31532	2.49339	3.21191	2.955	3.12233	2.99855	2.65285	3.28057
GRMZM2G083935	1869				36.3307	37.6173	29.5792	21.172	78.9966	56.7583	73.2654	77.8161	27.8716	19.8477	22.4704	26.6667
GRMZM2G480380	1488				0.549797	0.216541	1.25138	1.75011	0.792454	1.57885	0.544526	0.961111	1.2041	1.49152	1.84162	1.00703
GRMZM2G382038	6680				3.79656	3.11601	2.62409	2.42464	7.31176	5.97883	5.86884	6.37621	3.56631	3.06612	3.11965	2.99418
GRMZM2G104286	1816				0.727722	0.532289	0.530357	0.734492	1.05942	0.961969	0.514818	0.650558	0.840453	1.50147	1.50899	1.0404
GRMZM2G084164	5759				4.14147	4.1962	4.20327	3.29767	4.60155	4.80114	4.77276	4.76146	3.95229	3.7987	3.90627	4.6043
GRMZM2G333274	1779				0.0353742	0.036224	0.0360925	0.0357032	1.91871	1.0497	2.41741	1.01361	0.335713	0.320796	0.39405	0.549328
GRMZM2G053117	5378				1.90734	1.83334	1.49239	1.33457	2.3426	3.46112	2.56124	2.37018	2.18401	2.13413	2.76102	1.95039
GRMZM2G396477	2426				6.09592	7.41115	7.64892	7.67115	5.96058	7.07674	9.06905	7.86857	7.68629	6.92657	8.27474	8.02966
GRMZM2G087651	3618				14.489	14.5877	15.919	15.9931	17.0335	21.0288	18.1745	21.6031	15.8286	16.2821	15.6239	14.82
GRMZM2G317330	2110				3.66847	3.20685	2.03885	3.16075	3.02955	4.19676	3.75145	3.74257	2.35874	3.21562	2.80889	3.92137
GRMZM2G059465	1513				577.439	730.504	591.033	487.936	213.914	159.297	248.197	278.761	213.2	112.698	87.8217	134.478
GRMZM2G164129	724				3.38991	2.04721	2.57189	2.19323	1.97157	2.5793	3.87393	2.49062	1.00822	1.48893	3.25685	2.24967
GRMZM2G165613	5324				1.26476	1.29514	1.57989	1.18108	2.5995	2.52317	2.70428	2.02049	1.50816	1.67936	2.07082	1.38279
GRMZM2G104384	11873				2.31624	1.91596	2.37409	2.71226	2.42016	2.21717	2.05255	2.18386	2.71071	2.20573	2.57105	2.59548
GRMZM2G051787	1733				5.04752	5.16879	6.33564	4.43476	3.33049	3.44125	3.92018	4.77201	4.48011	3.62243	2.90511	3.64661
GRMZM2G001191	7735				10.9101	11.0223	10.4344	10.6668	11.5618	9.38438	10.7733	10.6353	12.1394	12.469	11.6582	12.8616
GRMZM2G062600	1202				1.623	1.55477	1.22862	0.898313	1.91038	2.05475	3.37044	1.81056	2.59475	3.85107	3.44622	3.73991
GRMZM2G111355	24665				6.72298	6.96287	6.89074	7.50141	3.53524	3.31419	3.43918	2.79071	6.84712	7.54039	8.33265	7.31406
GRMZM2G091316	4639				2.31971	1.48639	1.64708	2.17699	1.67228	2.14259	1.62569	1.67546	1.33033	1.9	1.6073	1.41845
GRMZM2G065461	30601				0.273513	0.187425	0.241299	0.18473	0.310298	0.250004	0.307553	0.331208	0.362145	0.192713	0.264486	0.210774
GRMZM2G013060	3799				1.57368	1.50971	1.40282	1.25394	1.29057	1.5698	1.00078	0.965675	1.03059	1.05156	1.25813	1.04611
GRMZM2G029258	5531				18.6937	17.9078	18.0286	16.8006	19.7148	18.0249	17.5679	15.8175	18.0565	17.3918	19.1612	18.6228
GRMZM2G172365	10435				0.645288	0.438468	0.350732	0.359123	0.398479	0.352141	0.280727	0.458825	0.18442	0.249146	0.140466	0.18106
GRMZM2G094664	3928				5.30296	5.43036	4.36449	5.09357	5.86173	5.29086	4.90304	4.89143	4.57825	5.56943	4.88348	4.92608
GRMZM2G118743	25885				1.83553	1.59083	1.60491	1.53852	1.59919	1.43122	1.49528	1.61184	1.76121	1.64866	1.68646	1.9053
GRMZM2G166771	5824				6.79659	6.20746	7.22126	5.94372	8.30117	7.16788	8.20828	6.86496	7.80496	7.24041	7.27671	6.96921
GRMZM5G842965	1948				0.6138	0.363895	0.428497	0.423875	1.5611	1.82449	2.97558	2.20246	1.53294	2.18097	1.40674	2.04013
GRMZM2G090910	1645				0.573835	0.979369	0.507424	0.115835	0.415002	0.476054	0.871445	1.02058	0.28238	1.11788	0.736075	1.30697
GRMZM2G401147	1057				8.51379	8.35253	8.92967	10.6361	6.98707	12.367	8.07837	8.29455	7.47091	10.7384	8.13942	10.5399
GRMZM2G451856	7491				1.25172	1.90119	1.36286	1.48382	1.59897	1.3751	1.48933	1.4858	2.06404	1.43057	1.8461	2.09601
GRMZM2G119705	1399				46.6469	43.8983	46.9517	38.9087	120.441	101.92	126.57	74.9801	7.06757	8.47592	7.97177	7.31137
GRMZM2G017845	8478				3.98605	3.89939	3.83979	3.94821	6.47848	5.8477	5.81515	5.44934	5.12684	5.19822	5.16414	4.98733
GRMZM2G006841	1376				2.97274	4.16816	3.12644	2.35416	4.28478	1.70736	4.84667	2.48538	1.49501	0.967751	0.509459	0.615519
GRMZM2G443889	6091				0.981515	1.06858	0.790617	0.573532	3.94317	2.95707	2.60933	2.50107	1.29646	1.38461	1.45432	1.48677
GRMZM5G800598	3676				0.907324	0.508388	0.855882	0.639307	0.455839	1.06516	0.559521	0.930327	1.13728	0.914246	0.710793	1.29379
GRMZM2G432266	694				0.0906781	0.27857	0.0925196	0.640652	0.625982	1.1284	1.34713	0.985557	0.860567	1.18781	0.826452	0.657136
GRMZM2G391833	5556				2.09542	1.7978	2.1842	2.36642	2.04415	2.30939	1.62661	2.04803	2.30514	2.33967	2.94785	2.28659
GRMZM2G125151	2227				0.649935	0.665549	0.317151	0.427813	0.585224	0.730336	0.363832	0.586337	0.74494	0.597946	0.772642	0.731369
GRMZM2G071735	1620				0.0388461	0.119338	0.118905	0.0392074	0.191548	0.111554	0.346263	0.268678	0.122888	0.117427	0.196693	0.0402163
GRMZM2G134426	22988				3.21114	3.2995	3.24283	2.45079	3.60955	2.69645	3.47859	3.56773	3.3399	3.26322	2.94691	2.87661
GRMZM2G163594	4787				1.11742	1.30581	0.764548	1.20743	1.80208	1.64849	1.26295	1.75355	2.0655	1.76178	1.37122	2.08231
GRMZM2G132633	5376				3.92146	3.65606	4.23997	3.91068	4.00584	4.26918	3.58243	3.8284	4.03636	4.28164	4.96695	3.4296
GRMZM2G098697	4546				1.92419	1.85701	1.51129	1.55088	3.09899	3.11399	3.5784	3.43315	2.93405	1.93887	2.59344	3.13857
GRMZM2G171028	1471				9.28344	10.3826	11.6545	8.85166	10.1678	11.1797	13.6857	16.7813	13.1275	10.2164	11.2207	11.0282
GRMZM2G320549	14878				0.266476	0.272878	0.228731	0.200649	0.321196	0.271275	0.272299	0.338524	0.111506	0.140648	0.124219	0.162022
GRMZM2G125832	3633				1.02199	1.1175	1.18414	1.1364	0.563731	1.34307	0.737702	0.530573	1.36993	0.785435	1.38579	0.914579
GRMZM2G008623	6484				4.31896	3.90591	3.7927	3.59506	3.51274	3.74404	3.64313	3.27009	3.69459	3.72602	3.8823	3.66747
GRMZM2G125339	2449				6.03867	6.44688	7.41978	4.07187	3.87727	4.50133	3.89386	4.79868	4.47092	2.97764	2.31599	4.07023
GRMZM2G076169	2450				3.00526	2.97225	3.85252	3.08506	2.65979	3.17178	2.16237	3.02016	3.00648	2.76937	2.15897	2.36669
GRMZM2G156206	1572				7.80628	7.50189	8.45495	5.37381	4.61909	3.56377	4.79745	5.26075	6.28978	6.81706	6.68907	5.76075
GRMZM5G804358	8845				0.803975	0.794147	0.588004	0.624748	2.44879	0.946664	0.753987	0.991219	2.91846	0.853124	0.929451	0.817602
GRMZM2G130904	1697				3.15209	4.89869	2.08101	2.65742	9.39885	12.9566	10.6144	11.3221	1.0558	0.41103	0.563306	0.652655
GRMZM5G824698	2699				1.32903	1.16995	0.880222	1.81205	1.35666	1.54002	1.54721	1.03671	1.30309	1.52712	1.48755	1.23107
GRMZM2G014180	24758				3.09849	2.94388	3.14067	3.29664	3.58212	3.66184	3.3457	3.22225	3.41204	3.48582	3.60111	3.86039
GRMZM2G084547	3224				14.2297	12.8925	13.1245	14.9531	11.2997	15.9006	11.58	14.1756	13.4818	11.5847	14.5682	13.1149
GRMZM2G045999	924				0.749174	2.30152	1.32031	1.44355	1.54482	0.717133	1.68634	1.00941	1.36453	1.44115	1.03456	1.19865
GRMZM2G166203	1377				18.509	18.2985	24.2006	28.46	10.8619	17.6299	8.28314	8.08291	22.4089	22.0579	25.9635	25.5965
GRMZM2G448104	26938				2.68421	2.64344	2.76256	2.6856	2.70705	2.50233	2.43636	2.53677	3.01275	2.89301	2.77976	2.65796
GRMZM2G021129	11325				5.24005	4.78553	4.55272	4.72795	4.49913	5.18615	4.00105	4.46376	4.78724	4.88809	5.20521	5.0452
GRMZM2G135599	3518				10.393	11.0824	10.4946	10.3453	10.3907	11.6266	11.0729	11.8951	9.45025	9.10245	9.58285	9.83366
GRMZM2G324462	9613				4.17006	4.08254	3.76047	4.26171	4.92594	4.30504	5.33604	4.27554	4.79764	5.11217	4.80633	4.95422
GRMZM2G085909	4293				29.0393	26.8248	30.7956	34.4286	21.0342	26.366	18.2496	19.6258	25.9841	25.7158	31.367	28.1514
GRMZM2G142363	3407				12.9482	14.6211	11.8919	11.6145	17.5419	18.0169	19.2635	19.1448	13.7315	15.6526	15.357	13.9785
GRMZM2G475899	1647				52.6905	48.0091	51.6554	61.7421	37.0411	70.0413	36.8968	45.2662	47.4225	48.7035	47.9416	54.6282
GRMZM2G126656	4915				1.83094	2.24205	1.78974	1.66705	1.90668	2.43898	1.81339	1.55607	1.84969	1.27725	1.59484	1.68344
GRMZM2G171315	97177				0.0744726	0.0523885	0.0508769	0.043792	0.0721669	0.0688079	0.0699103	0.0428706	0.0717013	0.0554649	0.0583662	0.0663725
GRMZM2G075992	2129				7.71484	6.14459	5.45879	6.77226	9.41565	8.91279	10.8612	10.1929	7.3871	6.10578	8.65081	6.45689
GRMZM2G044107	5699				4.56051	5.91392	5.68966	5.87348	6.67552	6.43721	7.53527	8.04113	4.972	3.28236	3.76848	4.447
GRMZM2G094781	1754				1.90155	2.38812	3.03838	2.20894	2.29989	2.78185	2.23866	3.08417	2.38349	3.14523	3.30633	2.48864
GRMZM5G872417	4804				6.61531	5.72792	6.40215	7.28504	7.68665	9.11613	7.01895	8.11546	6.45083	5.97941	7.65434	6.57742
GRMZM2G123212	782				6.03555	5.52129	4.35173	5.11702	4.84113	2.388	6.6153	5.00936	5.34608	3.00025	2.36334	3.41581
GRMZM2G034551	2898				5.01621	3.53567	3.78871	3.87934	5.37525	6.13201	6.34456	6.41536	6.57181	5.44834	6.09138	5.9575
GRMZM2G360677	3242				28.7478	31.1081	31.3121	32.7768	31.5285	42.0113	31.2405	35.7696	29.004	34.9522	37.9187	33.379
GRMZM2G077744	7704				5.15436	4.96033	5.05901	5.46614	5.84043	5.77839	4.74897	6.2551	4.48769	4.48583	5.07083	5.15012
GRMZM2G170397	2035				34.5423	33.9788	37.4524	41.6053	23.7573	37.2092	20.1836	24.108	27.2937	24.2114	33.7276	25.9641
GRMZM2G041714	1258				93.1953	99.5324	89.9839	77.6027	86.3831	73.4075	98.4454	99.8928	78.3335	64.5701	63.0701	78.2529
GRMZM2G014955	2463				11.1144	11.9571	10.6623	11.3725	14.2366	12.8892	13.6396	12.648	11.4505	10.1694	11.9281	11.5594
GRMZM2G122410	21220				0.0504157	0.0212581	0.0393361	0.0269389	0.0672676	0.0312267	0.0499323	0.0322326	0.0531625	0.0687298	0.0810873	0.0767558
GRMZM2G090500	3805				76.0625	77.8899	74.266	75.3011	43.2067	49.7587	43.2605	47.5049	81.2181	79.5093	78.032	76.3483
GRMZM2G369939	2832				105.129	115.801	106.266	102.698	80.8862	83.9562	86.9104	91.3154	95.204	88.6452	88.5945	87.9023
GRMZM2G441798	4831				0.846717	1.02713	0.757584	0.98607	0.757946	0.511241	1.12243	0.579194	0.947793	1.01069	0.910221	1.06539
GRMZM2G085381	2245				104.025	142.52	97.2138	83.4338	104.413	82.2956	124.627	137.848	249.919	193.848	138.613	171.712
GRMZM2G158872	5961				34.1943	34.605	33.5746	34.5124	26.4551	23.8794	26.9447	26.2968	33.0293	34.0722	34.4141	33.1052
GRMZM2G380195	6566				1.79227	1.93347	2.43496	2.62151	1.93765	2.59636	1.83204	2.77469	2.21332	2.05703	2.33911	1.91502
GRMZM2G044882	2011				0.719744	0.096135	0.542788	0.789608	0.0308611	0.209684	0.154966	0.154599	1.41892	1.10362	1.23591	2.49457
GRMZM2G080110	2138				0.853596	0.632971	0.810866	0.207957	0.377363	0.30993	0.437282	0.203582	0.589722	0.444884	0.62596	0.578979
GRMZM2G549512	18348				1.83496	1.62617	1.73225	1.71356	2.08699	2.03883	2.27256	2.12485	2.02174	1.85587	1.88602	2.07012
GRMZM2G041231	2194				8.05994	7.31367	7.63831	9.17711	7.26976	10.0765	8.09629	6.14995	5.65596	5.98269	7.40693	6.8001
GRMZM2G048801	3314				2.75345	3.05295	2.65437	2.51074	8.10884	8.63416	8.89583	6.9985	5.86701	8.20857	8.28818	8.66967
GRMZM2G407396	2639				0.786931	0.903514	1.04622	0.746115	0.117586	0.753275	0.259795	0.447675	0.880096	0.840991	0.60372	0.666563
AC196961.2_FG003	312				94.5976	80.7597	87.8752	86.5202	67.8302	90.938	64.9242	78.3225	78.908	63.2075	84.3587	82.0644
GRMZM2G073511	4633				4.17002	4.24238	4.42101	3.60559	6.52364	7.58028	6.84752	6.93868	4.74097	4.69456	4.08535	4.82335
GRMZM2G057186	4368				45.0801	51.5924	45.878	47.7097	42.8663	44.9449	45.7609	43.5172	44.9839	43.3046	41.9751	44.7909
GRMZM2G090168	12648				0.243801	0.219088	0.309671	0.336462	0.299317	0.261951	0.300598	0.270389	0.236098	0.345932	0.398052	0.376026
GRMZM2G125342	10719				4.63217	4.53905	4.58248	4.75822	5.76092	4.99605	5.36692	5.43543	5.20647	4.72667	5.07142	5.26965
GRMZM2G389299	7821				0.297715	0.304868	0.35302	0.219273	0.547533	0.747117	0.677384	0.628078	0.398783	0.364849	0.56224	0.491481
GRMZM2G047292	2321				0.244022	0.416475	0.248978	0.191561	0.828915	1.0122	0.725048	0.884071	0.543225	0.245884	0.466776	0.308769
GRMZM2G070422	4959				18.3881	17.0885	18.6579	21.9149	14.4548	18.7435	15.1702	14.7581	19.8181	19.7559	22.9649	21.1913
GRMZM2G085509	890				2.75763	1.955	0.0721445	0.642297	7.87974	7.64834	5.81254	3.28365	0.223683	0.071248	0.214816	0.0732026
AC235544.1_FG006	1254				0.351287	0.359727	0.563233	0.151952	12.4222	17.918	11.3819	11.2558	0.26459	1.3653	0.254101	0.467586
GRMZM2G107591	1395				13.759	13.4428	11.3688	10.5177	27.4495	28.6298	25.5117	30.0869	13.8427	12.5912	11.3752	14.5246
GRMZM2G702806	2084				0.694532	1.45336	2.31077	0.88386	1.57834	2.63041	1.76454	1.93939	1.36922	0.94325	1.6819	1.21922
GRMZM2G129249	1565				1.00528	0.288241	0.0410279	0.527609	1.94314	2.11703	3.30554	1.3906	1.9929	1.3371	2.8912	2.28963
GRMZM2G162158	1850				15.8857	18.3574	13.0847	13.1495	29.3535	25.4307	36.7562	22.9561	15.1012	22.5879	28.1439	24.898
GRMZM5G887390	1049				1.73974	1.29008	1.16298	2.72471	1.59739	1.89504	1.84189	1.71898	2.08756	0.906731	2.12631	2.42218
GRMZM2G426275	7208				5.24713	4.801	4.28473	5.54267	4.12424	6.29302	4.71259	5.59859	5.33047	4.86489	4.81855	5.72144
GRMZM2G125072	1591				8.02949	7.16928	6.2554	4.75073	3.15964	2.99113	3.25152	3.40015	9.46798	7.21392	6.52908	8.31271
GRMZM2G163923	3143				0.540607	0.758629	0.22472	0.343548	0.612126	1.05414	0.733728	0.731991	0.57006	0.544731	0.66912	0.80842
GRMZM2G050982	11573				2.15877	2.08813	2.05836	2.46424	2.35419	2.90968	2.26733	2.12227	2.42547	2.07662	2.68175	2.17862
AC204271.3_FG003	803				2.11597	3.93236	3.75816	2.92664	1.31388	2.17551	1.16427	1.47125	1.23959	1.02658	3.73007	1.86607
GRMZM2G400005	1405				2.01557	1.05493	0.776901	1.49184	2.42946	2.10087	2.6173	3.23069	1.36969	2.30174	1.40611	2.17941
GRMZM2G156877	1867				1.24715	2.65778	0.928566	1.12267	12.1331	27.7804	21.3989	12.6891	10.7696	17.9669	17.033	20.065
GRMZM2G414007	10159				3.22737	2.74669	2.96425	3.00731	3.09728	3.25537	2.70561	3.66627	2.72387	3.26448	3.20557	3.26425
GRMZM2G084062	45657				2.73599	2.69728	3.03626	2.99238	1.93972	2.34191	1.65316	1.58387	2.37926	2.5541	2.90469	2.47862
GRMZM2G065692	10703				1.09951	1.19817	1.68575	1.70318	1.40904	1.57028	1.43837	1.52791	1.45701	1.46337	1.97087	2.08788
AC234185.1_FG006	747				2.78007	1.98417	2.14888	2.46582	2.07703	1.69347	1.25155	1.24859	1.68785	3.14083	1.45032	2.7037
GRMZM2G151195	19524				7.41024	7.44964	7.6857	7.53123	8.07081	6.9267	7.58819	7.05429	7.97711	8.03839	8.33329	7.97861
GRMZM2G410644	3422				1.01145	0.922759	0.619195	0.464027	0.743579	0.897778	0.856044	0.96304	1.10534	0.611501	0.726305	1.00905
GRMZM2G175510	10983				8.45149	7.43409	8.59973	9.6983	5.65635	8.12294	4.82933	5.68976	7.57062	7.73077	9.28977	9.01059
GRMZM2G015136	2338				0.834409	0.689077	0.686576	0.570503	1.2476	1.88086	1.89274	2.36698	1.50429	2.41384	2.31691	2.25713
GRMZM2G345687	4541				9.99185	7.93291	8.58283	7.25938	10.5919	9.56451	9.23723	12.3647	10.887	10.5149	8.88356	9.85648
GRMZM2G082434	2253				9.52479	5.8064	8.92024	4.59526	30.3284	16.9247	26.3639	26.4671	14.7563	14.157	12.1347	12.6946
GRMZM2G179349	1370				4.54754	4.37456	5.10857	3.75533	11.2798	7.87067	12.147	6.58106	2.37343	2.73083	1.53507	2.4253
GRMZM2G071087	7621				10.4127	12.8445	10.422	9.05943	6.94641	6.72662	7.49955	6.92698	11.0497	9.95967	9.55804	9.78837
GRMZM2G048297	15784				0.793411	0.624664	0.524766	0.873225	1.45088	0.835807	0.975344	0.831216	0.819821	1.0164	1.10225	1.25067
GRMZM2G370915	1285				7.98264	7.07112	9.94359	11.5169	5.45756	8.01626	4.80187	5.85505	9.3471	8.43832	11.3571	11.509
GRMZM2G072632	2041				0.339166	0.47361	0.471891	0.404561	0.638557	1.15107	0.824515	0.761633	0.227592	0.279616	0.843054	0.223446
GRMZM2G466549	10729				0.31087	0.366389	0.197491	0.230881	0.318146	0.297574	0.145231	0.168069	0.587578	0.478728	0.493007	0.297546
GRMZM2G053503	1181				2.39786	2.892	1.25046	2.31261	2.36475	1.88726	2.37487	2.36925	1.29235	2.41616	1.88866	2.92377
GRMZM2G169669	2385				2.98162	2.45881	2.39604	2.42346	2.62819	2.44998	2.06451	2.26819	3.36665	2.89802	3.44696	2.21265
GRMZM2G014382	8131				14.713	14.6226	14.8854	14.4124	13.3954	14.2022	12.7475	14.8127	15.5635	15.106	15.4325	14.3986
GRMZM2G088291	3798				0.28168	0.186642	0.388836	0.585324	0.473878	0.428241	0.3118	0.245575	0.856136	0.651137	0.989992	0.909154
GRMZM2G081928	1523				4.33862	3.59659	5.35423	3.87852	1.99673	3.362	1.51419	3.06203	4.40071	5.70405	6.98797	5.17609
AC217293.3_FG005	1917				1.93683	1.31104	2.24412	1.29219	1.19785	0.911286	0.747797	0.486539	0.380778	0.959265	0.831099	1.18949
GRMZM2G367777	847				0.965877	0.684749	1.13711	0.674905	0.659451	1.77802	0.662273	0.954352	0.548424	0.224595	0.827645	0.846108
GRMZM2G079089	1409				81.0639	79.1696	81.981	91.1043	61.2688	82.2143	66.043	70.4762	81.1476	84.6527	92.6756	90.3042
GRMZM2G391339	3507				2.56603	2.48068	2.728	1.97412	1.0087	1.73486	0.764206	1.04608	1.7219	1.86236	1.50826	1.61622
GRMZM2G479610	645				1.26837	1.49866	0.497741	0.492372	0.865977	1.02733	1.25621	0.289208	1.13171	1.47467	0.296412	0.909074
GRMZM2G063468	1420				3.76697	3.67595	4.02434	4.42823	4.15201	4.28462	5.2232	4.33506	3.87875	4.5102	3.54547	3.71632
GRMZM2G112965	668				18.5589	30.5812	13.7453	11.1248	39.857	33.0955	32.5632	29.5074	4.86767	1.99345	2.38505	3.41357
GRMZM2G017351	7910				5.81571	5.53179	5.43054	5.72528	6.30032	6.86163	6.13817	6.12364	6.2668	6.6457	6.98517	6.10321
GRMZM2G435761	3135				1.02375	1.25391	0.880692	0.992755	0.851244	1.24898	0.974174	0.932199	0.99486	1.31474	0.996078	0.685793
GRMZM2G066067	2048				9.61781	8.33851	9.87584	10.0795	11.2426	10.4418	11.5951	9.01727	8.78094	18.2368	15.9633	12.9474
GRMZM2G003489	2244				0.532835	0.890248	0.200294	0.311353	4.23148	2.81868	2.13868	1.41317	1.03502	0.593416	0.312395	0.0290331
GRMZM2G554962	1224				0.25707	1.73742	0.052458	0.882167	0.050704	0.344505	0.254605	0.152401	0.0542151	0.569868	0.989252	0.479047
GRMZM2G121579	84629				0.0840275	0.0616791	0.0493159	0.0682976	0.116601	0.0832809	0.07733	0.0771469	0.0760596	0.0681844	0.0685262	0.0962293
GRMZM2G033820	1219				24.5218	21.8333	19.6471	15.9962	18.3792	16.6535	22.5483	25.3514	27.2732	21.0676	17.9318	21.3248
GRMZM2G144982	3694				0.391826	0.366349	0.434547	0.326693	1.89848	1.09259	1.67038	1.16145	0.66467	0.360483	0.500306	0.229278
GRMZM2G355525	6444				1.96292	2.07008	2.14228	2.47401	4.22797	4.6647	4.24607	4.19742	3.20263	2.80448	3.45147	3.48803
GRMZM2G058900	10742				6.08685	6.25708	5.94746	5.84783	6.99652	6.42095	6.42304	6.56991	7.33275	6.59373	6.56746	6.11959
GRMZM2G005199	43721				0.251889	0.219618	0.23057	0.225178	0.256928	0.436765	0.189601	0.254572	0.214008	0.236407	0.313388	0.254814
GRMZM2G116292	137479				1.83877	1.76763	1.83314	2.03329	1.3782	1.93715	1.41947	1.52465	1.65996	1.74579	1.89175	1.71597
GRMZM2G415529	14423				3.30295	2.10445	1.74957	2.312	4.0663	4.1056	6.84074	4.03955	5.09323	9.04361	6.862	7.52099
GRMZM2G542205	1185				1.54007	1.03326	1.35461	1.1256	1.83304	1.47421	2.15647	1.62664	1.95998	1.23076	2.20496	1.48444
GRMZM2G105192	22782				6.24003	5.56397	5.80871	6.61033	2.9666	3.69389	2.55798	2.90674	5.26342	5.76436	5.49674	5.28764
GRMZM2G161530	6431				1.22319	0.871792	0.808723	0.898765	1.57301	1.18961	1.09516	1.69203	1.1041	1.05504	1.3378	1.42842
GRMZM2G366843	5114				0.430694	0.365435	0.263665	0.16146	1.66258	1.00124	1.30407	1.30098	0.298448	0.508377	0.461079	0.343969
GRMZM2G148301	2617				41.3365	38.8329	41.1946	44.4394	29.0981	42.6071	30.08	31.767	38.0101	39.7135	44.8804	43.89
AC234203.1_FG009	1728				8.04842	6.22795	8.21186	6.65301	27.2597	19.0688	20.0183	19.3232	10.7143	9.50427	9.7732	10.9715
GRMZM2G364320	2613				0.98743	0.961828	0.516028	1.23969	1.1638	0.899092	0.596319	1.21361	0.736479	0.65522	0.999952	1.32146
GRMZM2G015654	1890				0.233076	0.170483	0.169864	0.168032	0.820921	1.6255	2.20948	1.15148	0.596882	0.369057	0.775534	0.792835
GRMZM2G047139	2852				50.4195	46.7954	48.1565	40.644	42.1071	36.435	46.3521	44.4982	52.3289	51.3823	43.7296	47.1723
GRMZM2G047813	1761				120.179	116.992	124.224	130.386	101.11	139.327	97.6496	118.957	102.987	113.534	121.414	123.308
AC215639.3_FG002	3893				1.37403	1.14219	0.544281	0.668933	0.621733	0.634422	0.720454	0.87847	0.562511	0.439787	0.311031	0.451852
GRMZM2G558078	3837				1.00046	0.655006	0.652629	0.446946	1.63363	1.27166	1.54316	1.76638	1.08956	1.17336	0.880276	1.47722
GRMZM2G390150	701				2.60341	0.643506	1.37394	1.35912	6.63998	9.71045	7.73534	7.18481	1.0413	1.53778	0.636377	2.32348
GRMZM2G384884	2360				0.23999	0.901103	0.190449	0.403704	0.762622	0.689177	1.02998	0.711378	0.646722	0.456772	0.891121	1.07664
GRMZM2G052288	2203				0.199961	0.204765	0.029146	0.490137	1.09869	2.16019	2.63116	1.66528	1.65672	4.28879	2.11175	1.21251
GRMZM2G102242	6064				1.04815	1.54092	1.55651	1.89584	1.75009	3.40733	2.23038	2.18408	2.06826	1.66265	1.71302	1.92314
GRMZM2G022787	9647				1.4808	1.43621	1.69723	1.67893	1.55042	2.36661	1.60874	1.95298	2.05674	1.58412	2.41121	1.8707
GRMZM2G413290	7967				2.42497	2.61264	2.57092	2.47941	3.40416	2.24564	3.43438	2.09945	2.94023	2.87326	3.01565	3.32825
GRMZM5G885706	981				10.4564	9.39376	7.91972	8.99972	12.8425	10.8688	8.95835	10.3316	11.4319	9.76047	9.41963	9.09847
GRMZM2G096958	3516				1.23499	1.85116	1.44268	1.86068	2.41822	2.21014	3.98852	5.1109	24.5544	11.9932	5.81823	7.39334
GRMZM2G089562	4634				1.80617	2.01644	1.34403	1.43919	1.54016	2.01491	1.38535	1.48941	2.27689	2.55887	2.24164	2.71343
GRMZM5G878970	18208				2.2569	2.01383	2.01357	2.24999	2.49842	2.63679	1.89296	2.48268	1.94252	1.7796	2.06852	1.98585
GRMZM2G079777	10967				12.9166	13.3092	13.5302	13.9055	9.54664	10.2989	9.5534	10.2905	12.0956	12.3792	12.5923	12.3386
GRMZM2G094375	2425				0.0259508	0.0265742	0.0264778	0.0261922	0.281517	0.720386	2.23607	0.23077	0.0820939	0.130744	0.131399	0.295527
GRMZM2G367886	1005				0.688793	1.21832	0.191667	1.2008	0.679282	0.299697	1.05429	0.928055	0.858378	1.325	1.58529	1.87996
GRMZM2G050915	1854				1.66321	3.024	1.76626	3.2546	3.44787	4.06143	2.92474	3.2532	2.68444	5.30133	3.33424	2.21385
GRMZM2G018228	2128				52.7281	46.7874	54.1006	59.7254	33.6265	59.0219	40.1554	42.5732	48.3038	44.5484	52.1389	47.73
GRMZM2G037591	1794				2.56072	0.96987	2.46956	0.814308	3.63237	1.3767	3.43946	3.84724	3.51401	2.43888	2.87738	3.44999
GRMZM2G092160	4191				19.175	18.8053	20.5449	18.6865	22.7308	23.1844	22.828	24.1983	21.0747	18.8069	19.631	23.3335
GRMZM2G139412	2752				1.12049	1.19425	1.14325	1.36172	2.14239	1.86058	1.83449	1.83014	1.22977	1.58988	2.10731	1.96493
AC191042.4_FG001	30408				0.0931294	0.141991	0.0992438	0.0898181	0.124499	0.0891464	0.125032	0.0920181	0.0938387	0.110523	0.102693	0.0878441
GRMZM2G175082	1554				30.3314	40.7638	35.0792	39.9325	26.7975	26.6308	25.3881	29.5694	26.7743	24.0341	21.2839	24.7772
GRMZM2G077258	5602				0.707717	0.862761	0.790859	0.646272	1.93873	1.8818	2.28081	1.98682	0.959497	1.2338	1.60402	1.61655
GRMZM2G079956	1832				186.765	211.021	208.363	182.539	119.889	84.0784	116.591	107.694	189.479	162.646	144.19	165.756
GRMZM2G095280	2277				3.01249	3.02826	2.62249	4.04472	8.5856	10.979	11.4143	9.31193	8.59727	14.4533	10.1596	11.8169
GRMZM2G304840	4303				0.248622	0.434309	0.223827	0.309978	0.447109	0.461978	0.622838	0.505761	0.323854	0.1621	0.281395	0.378517
GRMZM2G034155	3953				12.2104	11.1996	15.2522	16.6623	9.52983	15.8332	7.17402	11.8445	12.3721	11.3732	13.4615	12.0148
GRMZM2G051101	3983				8.54769	7.07039	7.85076	7.31957	7.86873	6.39748	6.65054	6.82212	9.81311	6.92535	8.72009	8.48934
GRMZM2G014409	1149				10.4611	9.14197	8.32644	8.34719	7.39987	8.86024	8.8419	9.2539	6.29518	6.01547	5.26912	5.95369
GRMZM2G433184	1067				75.3162	76.5217	81.9006	82.803	40.7734	50.7545	40.5974	46.9116	66.7324	68.2839	65.1621	62.4637
GRMZM2G319138	17789				1.80772	1.67727	1.61343	1.86738	2.41771	2.07581	3.16384	2.13569	2.61498	2.97644	2.5758	2.47944
GRMZM2G016250	1687				77.4043	65.4357	79.5852	83.8472	52.276	79.0929	50.3569	59.8208	64.0778	64.4632	74.0038	66
GRMZM2G048117	3546				19.0425	17.5372	18.56	21.4765	16.4343	18.296	16.9264	16.9916	19.556	19.1162	20.3263	18.6118
GRMZM2G008430	1510				0.458435	1.06693	0.552789	0.967463	0.698707	1.47606	1.03191	1.52361	1.09866	0.965859	0.886292	1.07865
GRMZM2G085812	874				35.2095	36.3503	35.3368	28.2697	50.2032	46.3855	66.2495	64.5274	53.2241	36.0585	35.3643	36.8986
GRMZM2G422090	2704				3.37461	3.16969	3.6806	3.406	3.69524	2.82928	3.80325	3.24236	2.96948	3.82247	4.03018	3.05995
GRMZM2G333861	2356				1.36225	1.6685	1.49893	0.889656	1.23807	1.40626	1.19046	1.50435	1.09848	0.34989	0.56804	0.4701
GRMZM2G400352	64817				0.121362	0.080532	0.0822209	0.0813341	0.127346	0.0975842	0.110583	0.121833	0.0952128	0.120331	0.113069	0.137705
GRMZM2G473182	9199				0.417303	0.525404	0.467657	0.586897	0.398047	0.242293	0.494607	0.236579	0.411184	0.434273	0.616572	0.417857
GRMZM2G313041	1313				2.8278	2.60126	2.2984	2.56386	6.28652	3.99148	4.98428	4.30948	2.77971	2.36643	2.76659	4.61461
GRMZM2G046669	1395				8.34564	8.63853	4.46468	7.78584	3.06972	2.89321	4.06579	4.14531	4.23367	2.68189	2.96943	2.75546
AC190526.3_FG004	3397				0.907742	1.04337	0.623752	0.691814	1.37022	1.32998	1.41278	1.73891	1.07441	0.877335	0.431486	0.824688
GRMZM2G143403	2228				1.32753	0.838794	0.835749	1.45391	1.58775	1.05446	1.25885	1.14424	1.22115	1.4515	1.28716	1.66677
GRMZM2G134044	4175				3.57235	4.05949	2.99896	3.90985	8.042	7.66156	6.73284	6.74668	4.14845	4.116	4.19769	4.29134
GRMZM2G072586	1805				0.941344	0.392724	0.960461	0.950101	0.446981	0.767591	0.587016	0.24114	0.404405	0.526959	0.600214	0.902359
GRMZM2G034791	4810				1.50458	0.89764	1.34825	1.49216	2.02571	1.66566	1.67156	1.90029	1.22785	1.59516	1.62965	1.09713
GRMZM5G836353	2391				2.9215	4.17758	3.30308	3.26745	13.7309	13.2269	15.1973	12.7168	5.74503	7.081	7.27642	10.3815
GRMZM2G351921	8370				0.518783	0.269473	0.636716	0.523609	0.407813	0.439019	0.543595	0.482877	0.562904	0.780323	0.769007	0.490379
GRMZM2G077127	2494				20.6657	20.2836	21.3943	19.1771	44.4186	42.4379	48.6572	50.5864	17.8537	19.6538	18.5258	23.1709
GRMZM2G356204	2342				2.12277	2.11873	2.93353	1.97979	1.82846	2.18631	1.72983	2.09744	2.40843	1.59745	2.14969	2.47582
GRMZM2G442244	4032				0.858429	0.623328	1.09881	1.14997	0.569514	0.582671	0.571952	0.478068	0.641868	0.644802	0.458366	0.953341
GRMZM2G178602	4434				5.69129	6.4675	6.09649	6.48912	4.63293	3.41002	3.72502	3.46378	5.43266	5.47729	6.36711	5.71571
GRMZM2G036050	9116				4.93587	5.4786	5.57141	5.21868	4.74517	4.48688	3.99972	4.31765	4.94273	5.23786	5.52977	5.53878
GRMZM2G138429	3100				6.11036	5.05146	5.36453	5.75742	8.66861	7.24813	9.06761	7.72232	6.99983	8.2434	6.80457	9.058
GRMZM2G007206	1313				21.2325	22.2334	19.2186	19.3015	33.5124	29.3167	29.3835	36.0386	21.5807	23.5194	23.0549	21.7829
GRMZM2G040467	3291				1.93133	2.01689	1.97055	2.60549	3.67731	4.48453	3.31427	3.79767	1.6736	2.79385	2.65294	2.35579
GRMZM2G149317	3051				4.39339	3.18939	3.80916	6.18298	3.88521	5.03474	3.0847	2.83283	3.67575	5.17512	5.03396	5.35979
GRMZM2G052442	59035				0.0564974	0.0294732	0.0489436	0.0355049	0.0346919	0.0561219	0.0432865	0.0684624	0.0528311	0.044039	0.0550548	0.0408328
GRMZM2G171078	2196				28.0551	25.6185	26.1688	26.0022	39.4809	37.4986	43.9072	45.7853	25.9575	25.6126	20.2852	22.8145
GRMZM2G044724	3944				17.0889	17.2054	16.3289	14.188	23.4934	17.5799	21.9504	25.5246	15.9673	16.544	14.8172	14.8174
GRMZM2G578572	5687				7.84558	8.64597	7.71136	7.78454	7.12612	6.21776	6.65248	6.06818	9.48656	9.22115	8.97602	8.76385
GRMZM5G864735	694				130.486	116.721	127.955	145.245	71.2725	112.059	68.1648	82.8764	108.909	116.862	132.141	132.46
GRMZM2G411771	37278				0.109729	0.0916211	0.0740643	0.0868962	0.221423	0.0953407	0.148804	0.135108	0.0587439	0.0595358	0.121378	0.131077
GRMZM2G014709	7916				3.31507	3.4924	3.13905	2.94472	4.7589	4.66481	3.88167	3.95103	3.16036	3.51659	3.95285	2.70774
GRMZM2G169927	9721				0.705631	0.709325	0.852064	0.725263	0.861879	1.19598	0.737335	0.901896	0.948867	0.684922	0.858806	1.05222
GRMZM5G807276	3589				10.6433	14.8852	9.60714	8.58325	8.1792	3.70935	9.53404	6.60085	0.388282	0.547711	0.337376	0.599042
GRMZM5G831009	2138				4.38572	4.00882	5.07542	3.71352	6.12489	4.19815	4.28536	4.79871	3.38314	3.23282	2.17595	2.95584
GRMZM2G474153	19859				0.0538708	0.022715	0.0614313	0.0799588	0.203132	0.203234	0.191448	0.184732	0.163735	0.156459	0.150826	0.0885774
GRMZM5G869635	1032				1.03665	1.06155	1.30657	0.923198	1.50343	1.34254	3.3217	2.83183	2.50776	4.73123	3.5199	3.9772
GRMZM2G022266	1711				15.1901	13.1446	15.2735	14.3663	14.5451	13.6251	14.9717	12.9011	8.57124	5.89264	5.47523	6.43507
GRMZM2G439578	13432				0.53879	0.734046	0.578413	0.676206	0.910225	0.793801	0.589306	0.65272	0.834925	0.788386	0.801827	0.780912
GRMZM5G872007	2617				0.312609	0.960358	0.56431	0.606764	1.06717	0.897718	1.3099	1.11672	1.14106	1.33267	1.29064	1.5186
GRMZM2G172098	3230				7.11135	5.96542	6.61965	7.21684	10.6254	7.40401	9.12718	9.9911	6.88246	7.95088	7.08315	6.6764
GRMZM2G100084	4513				7.79486	7.46808	7.98162	9.02145	7.65973	8.63611	6.22858	6.21383	6.86678	7.0675	7.7525	7.49236
GRMZM2G125784	4214				8.37781	7.08042	6.44524	8.90792	6.78937	10.564	6.72969	8.57295	7.41699	7.74953	8.60503	9.07528
GRMZM2G094879	1803				18.045	14.5469	17.3431	17.7901	21.9264	23.4876	21.3289	20.9335	19.4698	17.3386	19.6877	16.2243
GRMZM5G856011	3984				1.37424	2.02192	1.14428	0.621768	1.69797	1.22474	1.79911	1.35784	1.44911	1.16189	0.879788	1.42271
GRMZM2G362398	4060				2.55753	2.93642	3.08391	3.30096	2.15534	2.0327	1.94965	1.76125	3.08914	2.7957	3.56315	3.57845
GRMZM2G356579	22755				0.627785	0.518259	0.550239	0.410321	0.837307	0.500339	0.692982	0.664015	0.772806	0.643722	0.730968	0.523951
GRMZM2G053833	1114				8.19115	6.99959	4.89922	4.27621	12.6463	16.3846	14.267	9.54464	8.99484	14.515	11.2698	15.1472
AC207652.3_FG001	6178				3.29016	3.47351	4.10528	4.10212	2.90318	2.17438	2.35064	1.82171	3.27607	3.84899	3.82702	4.16549
GRMZM2G047695	9395				3.07452	2.73683	2.78158	2.91383	2.86032	3.14821	2.38164	2.82605	2.73348	3.00349	3.16778	2.83624
GRMZM2G395244	2696				42.086	38.3165	39.8922	44.0324	28.4296	40.6883	30.1695	34.8953	41.0315	43.1598	47.1582	45.6487
GRMZM2G418119	1511				4.53967	4.90462	4.71685	6.17926	4.55913	4.50498	5.40362	5.72004	3.64515	2.55993	3.83806	3.83745
GRMZM2G015368	2294				0.466356	0.64611	0.643765	0.470694	0.297593	0.761524	0.461885	0.460791	0.607474	0.469914	0.583392	0.426005
GRMZM2G333448	956				3.35718	2.62893	2.35073	2.1925	5.3882	3.33962	6.45439	6.30903	3.40126	4.44406	3.79972	2.65781
GRMZM2G009792	1072				9.09911	6.91314	9.1641	7.40625	0.752613	0.16858	0.174423	1.10207	2.04278	2.78014	2.08069	3.3426
GRMZM2G108348	2435				142.169	151.513	153.916	168.428	121.906	177.403	123.144	140.421	140.867	144.087	165.956	151.411
AF546187.1_FG009	49574				0.0901294	0.0896948	0.0608747	0.0730305	0.0713583	0.088705	0.0666346	0.106614	0.0762996	0.0933753	0.0784171	0.0749096
GRMZM2G042855	5426				3.46779	3.33733	3.51455	3.73417	4.17481	4.49629	3.80212	4.2515	3.55889	3.2839	4.05204	4.28652
GRMZM2G099740	1884				1.63673	2.22333	1.261	0.707981	4.11768	2.7178	3.73831	2.47531	2.99392	2.99552	2.53697	3.00853
AC235544.1_FG004	4871				7.42868	7.55423	7.13136	7.54995	5.38946	7.58091	5.59167	6.01245	6.98877	6.75635	8.49105	8.27921
AC205122.4_FG010	32027				0.159159	0.158958	0.126304	0.0971769	0.327487	0.220064	0.258829	0.316461	0.217558	0.152453	0.173116	0.258347
GRMZM2G106172	1477				17.7671	21.7717	17.8671	17.9324	10.5467	5.66909	15.9933	9.2196	11.7263	6.48275	4.70306	9.04253
GRMZM2G089631	5776				1.62338	1.28305	1.05606	1.2866	2.82587	2.26314	2.4495	2.57288	1.80374	1.83338	3.03417	2.28974
GRMZM2G028132	8659				3.07422	3.28204	3.12182	3.20551	1.77032	1.89921	1.24525	1.40028	2.98115	2.87798	3.45175	3.21275
GRMZM2G447785	1411				5.9318	5.25222	4.59608	3.64621	33.6479	17.4612	28.4029	16.1729	2.30447	2.38184	1.85179	2.17014
GRMZM2G161643	5343				2.10829	2.49665	2.079	2.3181	2.98519	3.3034	3.11461	3.08396	3.83773	3.97578	3.61403	3.54833
GRMZM2G046092	1955				0.418464	0.428518	0.295589	0.422357	0.857118	1.26333	0.733262	0.667915	0.441264	0.227046	0.554162	0.633175
GRMZM2G040968	26693				0.58232	0.528712	0.56528	0.62105	0.988132	0.855305	0.884952	0.794338	0.798011	0.909838	0.775927	0.90551
GRMZM2G402779	3108				1.15413	0.767173	1.05362	1.53272	0.858639	0.988481	0.942529	0.860272	1.13161	0.877304	1.53785	1.11099
GRMZM5G819807	15031				0.967133	0.93892	1.13201	1.16206	1.2428	1.50287	1.47204	1.29481	1.05514	1.09263	1.25075	1.13995
GRMZM2G420883	812				19.6077	14.2059	14.4707	9.15194	37.3746	26.1877	38.7626	34.2295	9.23472	22.2562	14.8334	12.7573
GRMZM2G111906	3076				13.3185	9.65799	12.8375	14.5162	11.6013	14.2373	9.13836	12.1489	13.1812	11.8947	15.8079	12.6446
GRMZM2G417770	1977				0.477471	0.423749	0.746989	0.224892	0.596445	0.94457	0.598997	0.723385	0.77201	1.1226	0.354585	0.95567
GRMZM2G006745	3347				10.924	10.6088	7.76949	9.46953	15.7426	12.6166	14.5436	12.5028	12.3916	15.7059	16.1654	14.7742
GRMZM2G411260	5082				9.1263	8.68617	9.16002	9.83611	7.73023	7.19504	4.77082	6.76611	9.59741	9.64512	10.4208	9.90972
GRMZM2G181269	4639				4.0561	4.2369	4.38761	4.61412	4.61549	5.98626	4.68899	5.24084	4.79206	4.46978	4.49219	4.56432
GRMZM2G136734	3840				1.09801	0.486675	0.719003	0.51276	1.21214	0.611804	1.15241	1.14968	1.08871	0.544936	0.647244	1.00101
GRMZM2G173747	3316				24.3486	26.2939	23.6813	23.3492	31.6485	29.1204	31.6711	33.0212	27.036	26.4849	23.6196	24.3037
GRMZM2G355906	31361				0.43143	0.66783	0.419718	0.253165	0.401726	0.50902	0.526664	0.569037	0.488791	0.220394	0.33936	0.38017
GRMZM5G895188	4149				18.095	18.188	16.4197	17.3142	20.2983	17.4373	21.1062	20.7865	20.6803	19.0278	19.1232	17.9795
GRMZM2G003306	921				227.876	217.957	236.268	258.961	164.622	242.723	166.68	204.498	201.96	234.847	234.087	251.759
GRMZM2G046576	8572				2.04826	2.06739	2.47936	2.67491	2.8743	3.15532	2.53759	2.73469	2.81013	1.85675	2.72847	2.54612
GRMZM5G881798	2134				0.737238	0.694554	0.872563	1.10126	0.610729	1.21382	0.730169	1.31119	1.27494	1.45601	1.58276	1.37384
GRMZM2G165521	4064				8.84188	7.62718	9.11623	9.11168	10.9494	9.67918	9.52392	9.10357	9.68283	8.53486	9.14217	9.92324
GRMZM2G053206	1372				113.156	98.2137	100.946	81.6172	366.082	201.661	327.582	231.18	46.5772	79.7256	69.5348	84.9519
GRMZM2G057766	1077				43.882	49.8427	52.8812	44.88	26.9107	10.5712	23.9008	19.8028	34.4427	33.1479	22.8997	33.6943
GRMZM2G102189	30589				0.240704	0.267554	0.329555	0.301083	0.424038	0.344629	0.372875	0.319141	0.392658	0.358628	0.318758	0.206597
GRMZM2G099052	3043				9.65777	8.06855	8.29247	7.86906	9.9731	8.17574	8.33625	9.33819	7.78516	7.77266	7.85351	8.32845
GRMZM5G805030	4869				1.71899	1.49558	1.54291	1.76107	1.51681	1.3238	1.88172	1.80064	1.75813	1.83629	1.79315	1.91343
GRMZM2G079303	2835				1.04329	0.841048	0.430322	0.784149	2.07967	2.57105	3.84736	2.82934	1.66191	3.01956	2.85486	3.3322
GRMZM2G150004	8253				13.2907	13.9223	13.5606	13.9992	12.28	12.0945	12.9216	12.9362	13.9022	13.807	15.3125	13.9963
GRMZM2G141704	5643				27.6458	25.7747	29.1402	30.4692	23.7667	28.2995	22.3	24.4069	28.2582	29.6097	34.5917	30.6529
GRMZM2G400489	10595				2.14421	1.98893	2.18776	2.34401	0.978225	1.35886	0.994177	1.47306	0.582483	0.807971	0.812021	0.830136
GRMZM2G173251	1066				55.3152	64.6239	60.2934	59.2856	51.2911	48.9938	55.0187	53.3719	58.0799	65.2548	65.5819	61.3
GRMZM5G866627	3571				4.24707	4.92658	5.0885	5.24705	4.46649	6.35961	5.28848	4.89288	4.96161	4.42153	4.65785	4.32389
GRMZM2G337768	2287				0.963083	0.648088	0.252679	0.916497	3.55491	1.76477	3.3521	2.31101	2.64044	3.18856	2.14565	1.39588
GRMZM5G887750	1157				1.14222	2.17222	0.943428	1.26264	2.84293	2.44705	1.7777	1.98846	2.81037	2.13744	1.59735	3.20965
GRMZM2G061749	3075				0.102326	0.0628707	0.0208808	0.103278	0.746758	0.29385	0.304035	0.303316	0.237383	0.268078	0.43522	0.105935
GRMZM2G045303	3228				71.411	72.0486	74.2934	76.05	56.0439	48.837	50.9547	48.4454	64.6119	67.5163	72.7904	64.888
GRMZM2G124758	1871				23.3762	23.5933	24.2627	26.2415	21.5275	24.2438	18.5549	18.8433	22.8055	19.6909	19.9258	20.0918
GRMZM2G044448	1849				10.3807	12.0939	11.2165	8.14132	9.9688	8.5032	10.9553	10.7276	10.8027	9.84256	8.30644	9.05551
GRMZM2G080380	5350				2.19963	2.25248	1.98027	2.52877	1.98365	2.93877	2.17854	2.01067	2.39389	2.33494	2.2037	2.73997
GRMZM2G005562	6444				20.7523	17.9107	17.4272	19.7428	30.8671	26.8945	24.1126	26.931	24.375	24.1972	23.8636	25.0633
GRMZM2G398458	1496				1.21991	0.559995	0.472122	1.06143	0.290395	0.845603	0.374963	0.872843	0.221789	0.80535	0.383394	0.914543
GRMZM2G475059	2080				13.9476	29.5878	14.2926	10.5962	41.1457	47.8148	47.6144	43.8546	45.9729	54.1735	46.0501	59.9195
GRMZM2G003648	1159				1.90041	1.94606	1.385	1.26046	2.19545	1.92308	1.12931	1.34124	2.46199	1.80548	2.58434	2.41714
GRMZM2G076943	3064				0.513468	0.441675	0.230514	0.269487	1.47862	1.67113	2.0952	2.21201	1.14786	0.475995	0.769569	1.33958
GRMZM2G151944	8945				0.851269	1.10226	1.02648	0.844987	0.728505	0.963019	0.745558	0.855014	1.41695	0.95701	1.85949	1.66791
GRMZM2G335377	4637				5.87642	5.01698	5.71882	6.97211	5.92912	6.74232	5.09425	6.6645	5.48104	6.74175	7.73759	6.3928
GRMZM2G066805	2548				1.60537	2.09919	1.43638	1.72002	1.87549	1.91498	1.68783	2.904	1.8491	1.86649	2.02591	1.86655
GRMZM2G359874	3868				7.66296	6.71415	7.32058	7.73424	7.01162	11.0729	8.33071	8.08593	7.87459	7.39355	9.0782	8.47224
GRMZM2G058037	1855				1.59447	0.660058	0.865345	0.582088	2.91071	2.69534	1.57918	2.11176	0.465051	1.2648	1.47727	0.878037
GRMZM2G413835	7425				3.29697	3.02901	2.93154	3.2421	3.66937	4.50273	3.45003	4.44679	3.6196	3.73205	4.16275	4.11522
GRMZM2G005640	3411				15.3314	13.6215	13.798	16.1444	18.5403	19.9738	15.0017	19.7422	21.4972	21.3972	21.7286	22.6336
GRMZM2G159587	4547				2.86489	2.65026	2.75361	2.50041	9.13113	8.94248	11.9117	8.51945	5.64791	9.83166	6.7695	7.86618
GRMZM2G404941	6005				1.4986	1.42729	1.07994	1.68177	2.26336	2.25709	1.77485	2.51618	1.09402	1.44667	1.62373	1.37787
GRMZM2G029455	832				3.85753	6.58367	5.63369	4.65683	2.75995	4.27177	2.62194	3.81149	6.61997	6.78312	6.66393	3.83698
GRMZM2G117609	8593				0.88614	0.922428	0.948969	0.850034	1.39391	1.59133	1.26932	1.55576	1.25876	1.17332	1.26819	1.14485
GRMZM2G329353	1542				0.693788	1.79703	0.624597	0.782623	0.523218	0.742247	0.282938	0.362916	0.817656	1.11031	0.785243	0.80276
GRMZM5G834335	4235				3.58118	4.15414	3.74487	4.06443	4.26445	6.64267	5.40121	4.74239	3.8703	3.33898	4.16832	3.95363
GRMZM2G110509	3225				148.594	149.087	163.12	164.551	114.944	132.19	111.725	113.08	126.854	135.493	151.467	134.078
GRMZM2G138600	1405				1.65725	1.5136	1.1425	1.22059	1.01596	1.24337	0.931582	1.46045	0.897385	0.586719	0.408226	0.324592
GRMZM5G830457	742				2.45955	1.82384	1.29802	1.45522	2.42559	3.00384	4.61995	1.5922	0.804897	1.79464	1.28831	1.84388
GRMZM2G134308	3473				12.8471	13.8608	10.9633	10.9182	14.7425	12.6098	12.7957	12.9086	13.8527	12.6164	9.37672	10.2612
GRMZM2G071319	7025				2.1589	2.11903	2.16618	2.08857	2.65915	2.61537	2.49309	2.62881	2.84329	2.44617	2.14999	1.95683
GRMZM2G124455	13439				4.52816	4.72326	4.73478	5.34539	5.62937	7.09566	6.31203	6.25082	5.63404	5.78006	5.57193	5.95801
GRMZM2G015333	703				1.70083	2.8417	1.5527	0.45175	7.5039	1.97084	6.82674	5.57229	3.3038	2.97661	2.08501	2.68757
GRMZM2G123987	6056				3.35644	3.71374	3.61545	3.70231	3.88398	4.56568	3.9006	3.9119	3.01334	3.92652	3.63051	4.29243
GRMZM2G092627	64059				1.69069	1.95061	2.0618	2.10699	1.23331	1.06732	1.22691	0.913394	2.01691	1.88176	2.44035	2.17137
AC191778.3_FG001	519				1.5763	2.6075	3.34033	1.59096	2.51117	2.66956	2.28173	1.31787	2.42934	3.78754	2.33303	4.64463
GRMZM2G359786	701				0.269318	0.643506	1.00755	1.72155	0.265599	0.601532	0.266736	0.0887014	0.851973	0.452288	2.27278	0.464696
GRMZM2G461332	1852				7.78138	8.59465	8.00874	8.47109	9.1484	5.04162	8.24524	6.2784	9.2086	9.89509	8.77473	10.0962
GRMZM2G077757	15678				6.94814	6.93421	7.26125	7.11811	8.83146	7.71144	8.26498	8.13436	7.4706	7.30045	7.46712	7.46748
GRMZM2G064193	1612				28.6936	27.7838	31.7458	34.7132	22.3684	21.6368	20.5309	22.1795	35.8554	41.5002	32.6155	39.0821
GRMZM2G021661	980				2.50438	2.82758	1.24486	2.52768	2.4698	2.64315	1.97158	2.09381	1.69284	2.26467	1.49567	1.26312
GRMZM5G842990	6722				2.46218	2.32959	2.74143	2.39059	2.55744	3.05587	2.71673	2.3773	2.51735	2.44323	2.60717	2.29703
GRMZM2G080168	2516				26.788	26.7657	23.504	22.5437	23.4088	20.9975	20.8831	25.4304	23.7638	20.8933	19.9849	21.0522
GRMZM5G852073	1348				1.07374	0.525866	0.238162	0.141356	0.322279	0.40219	0.601079	0.599656	0.147684	0.423366	0.520041	0.144993
GRMZM2G177726	8664				1.40185	1.56941	0.867083	0.725772	1.54008	1.71734	2.07901	1.74396	1.24845	1.19298	1.15482	1.63177
GRMZM2G126285	1765				2.74542	2.95742	3.38323	3.27476	0.87906	1.74062	0.317816	0.880732	3.94772	4.20343	3.06908	3.13755
GRMZM2G040102	1834				3.12251	2.84615	2.4157	2.52817	2.67332	4.89402	2.14101	2.74621	2.93081	2.73143	2.88412	1.8117
GRMZM2G070563	2392				0.710337	0.996811	1.15425	0.823159	1.73835	2.09024	1.74579	1.79364	1.2484	0.821795	0.66606	0.953287
GRMZM2G114572	1976				1.11466	0.75009	1.46224	0.610731	0.659562	1.06699	0.410048	1.1643	0.63807	0.352995	1.3223	0.758329
GRMZM2G056870	7487				10.2293	10.6472	11.226	11.9533	8.5628	11.9963	9.54847	10.373	9.68755	10.0363	10.5973	9.96355
GRMZM2G094083	6177				6.32668	6.08224	6.41358	6.26215	7.94735	8.41613	6.06422	7.64034	8.21836	7.73001	8.5116	8.32178
GRMZM2G071413	668				4.993	4.53413	2.7875	2.56727	2.69429	2.61517	2.89243	3.44408	4.86767	2.94271	3.33908	1.46296
GRMZM2G037335	6781				1.21574	1.47303	1.29724	1.54552	1.7847	2.4252	2.30706	2.46665	1.84956	1.65517	2.24615	1.8543
GRMZM2G334239	4217				4.22323	3.22442	2.78638	2.24422	11.0819	7.071	8.40982	7.18082	4.86246	5.15767	4.36746	4.83568
AC200112.4_FG008	43111				0.0802854	0.061287	0.0521283	0.0486194	0.0791768	0.0600841	0.0621668	0.0677888	0.0631099	0.0808979	0.0458256	0.0891622
GRMZM2G042548	2468				9.45999	8.90393	8.81958	11.0921	9.98318	9.78764	7.90455	8.89361	10.5132	10.2516	11.6457	9.74087
GRMZM2G167387	1569				3.32903	6.03763	6.09757	5.95083	6.13101	8.86886	5.83946	9.0753	5.96345	6.50678	6.29569	5.35653
GRMZM2G065276	20395				1.41011	1.56406	1.46394	1.58518	1.84709	1.89918	1.68997	1.6006	1.43488	1.55146	1.62173	1.4343
GRMZM2G006497	1804				0.313955	0.750162	0.533885	0.45771	2.30495	1.30229	2.17662	1.34424	1.58173	1.86295	2.36686	1.7696
GRMZM2G075456	2243				4.5732	4.74053	3.12026	3.82286	69.1449	52.3434	68.3849	51.59	3.57979	3.75998	3.32423	2.99175
GRMZM2G056079	5751				9.39965	7.87743	7.87116	6.21797	9.05403	9.52137	8.78932	10.4984	7.07324	7.79541	7.14745	6.33264
GRMZM2G323470	16715				1.84105	1.38408	1.64795	1.92657	1.82305	2.13711	2.04712	2.5482	2.33041	2.31033	2.26853	2.19441
GRMZM2G134597	1710				1.36166	2.07271	1.23911	0.780022	5.4803	3.27617	7.90937	3.89078	4.92844	11.2359	8.31081	10.6298
GRMZM2G032130	96062				0.34786	0.260958	0.298778	0.378867	0.362439	0.467179	0.343228	0.347593	0.297733	0.342593	0.410652	0.410318
GRMZM2G061938	3551				20.3625	23.465	22.0779	24.3797	20.2561	24.5808	19.1142	18.7187	20.0517	21.6964	22.4513	21.4477
GRMZM2G143392	5052				3.1266	3.04865	2.65629	2.85395	4.18904	4.70991	4.35501	4.04931	4.47912	4.12948	4.32679	4.86177
GRMZM2G396451	16296				2.34407	2.21847	2.50199	2.87257	1.80137	2.50997	1.76319	1.82769	2.5125	2.57207	2.90564	2.77856
GRMZM2G063824	1739				1.26657	0.92643	0.775377	0.986161	3.46175	2.18233	2.04293	2.03809	0.114478	1.13038	0.842874	4.45825
GRMZM2G369266	2184				0.316958	0.0295066	0.440993	0.668896	3.04057	1.51701	1.91205	1.96447	1.67114	3.74542	2.3052	2.59527
GRMZM2G428035	41793				0.549606	0.482629	0.588421	0.648945	0.749914	0.693299	0.774002	0.647194	0.716101	0.82994	0.977438	0.964948
AC225193.3_FG004	4041				2.04007	2.56749	2.5264	1.58751	2.41121	2.75779	2.29813	2.84663	2.57817	2.1184	1.90823	2.40223
GRMZM2G124573	5768				2.36754	1.8211	1.7477	1.50862	1.49559	2.41249	1.891	2.08056	1.85226	1.8799	1.51367	2.04442
GRMZM2G329033	13718				2.33501	2.07167	1.97054	2.08819	2.52897	2.5074	1.82193	2.05332	2.39451	2.4915	2.66194	2.8828
GRMZM2G046658	19077				1.92978	1.69914	1.56508	1.86783	1.73397	1.96724	1.31012	1.46347	1.81925	1.90462	2.1146	1.64951
GRMZM5G800723	5489				1.31846	1.3971	1.41542	1.40015	2.52136	1.41571	3.37242	2.141	1.89805	1.99855	1.4745	1.74478
GRMZM2G041839	1618				2.45033	2.50919	1.38894	2.94419	0.728783	0.856305	0.731902	1.65249	1.92762	1.21492	1.37856	1.16771
AC226230.2_FG001	13842				10.5885	11.1408	10.7293	9.87018	12.2536	10.1704	11.4866	9.87813	11.5393	11.7595	11.6159	11.3479
GRMZM2G176173	1155				1.47111	1.61804	1.61216	1.81474	1.98812	2.76422	2.21248	1.77656	0.631993	0.713714	0.606939	0.958923
GRMZM2G046994	1639				9.023	9.63295	10.2248	6.78176	1.47676	2.02145	2.09152	3.83169	3.03657	3.05641	1.51642	2.18625
GRMZM2G033785	10578				1.01731	0.944279	1.00155	1.24294	0.698179	1.31549	0.65403	0.770045	0.759073	0.965129	1.11456	1.01624
GRMZM2G078013	5951				0.539315	0.833822	0.852374	0.544332	0.365007	0.84017	0.534144	0.67916	0.635604	0.671295	0.4819	0.339382
GRMZM2G351672	3353				0.581822	0.518923	0.631937	0.549348	0.499751	0.772527	0.427536	0.500701	0.811431	0.661908	0.551187	0.602344
GRMZM5G823629	4991				12.2432	12.4082	9.84163	12.3825	11.2534	13.8679	11.0019	13.5422	13.9739	11.0915	12.2963	12.3878
GRMZM2G136072	1901				3.47592	3.28823	3.61406	2.50589	4.27674	4.91166	4.62291	6.31282	2.19918	1.70118	1.44152	2.84454
GRMZM2G154146	2930				6.37897	7.06008	7.2536	6.95858	7.73123	7.21636	6.74326	7.44883	7.63245	6.25451	6.98187	7.13763
AC206425.3_FG002	746				194.781	226.585	179.457	152.319	56.155	40.1325	39.8527	43.5925	23.2168	18.6152	24.1759	40.2605
GRMZM2G424783	31242				1.48856	1.64396	1.57634	1.47395	2.37385	2.0072	2.34411	2.25496	1.9435	1.68259	1.78894	1.8497
GRMZM2G048621	1066				1.23972	1.26951	0.903498	0.417085	0.0582192	0.734624	0.643152	0.29165	0.311254	0.416393	0.179349	0.18335
GRMZM2G057891	1186				2.81225	2.01043	3.73558	3.80239	1.20356	1.67613	0.683182	1.73013	2.18213	2.19211	2.2031	2.47198
GRMZM2G056335	1850				0.0340166	0.0348338	0.0347074	0.446329	0.905765	1.5304	1.65083	1.10915	1.04023	1.61098	1.48126	0.669112
GRMZM2G075158	3130				2.59363	2.20299	2.81041	2.29307	2.99403	3.29102	3.20597	2.92026	3.15895	3.22119	3.31878	3.55933
GRMZM2G177098	8985				5.8343	4.48264	5.38109	5.83202	5.33931	6.05409	4.98757	5.16953	5.44316	5.55418	5.45435	5.75005
GRMZM2G093789	13121				2.23022	2.1954	2.19722	2.01861	1.97239	2.32766	2.12334	1.81502	2.00782	1.99593	2.06422	2.08048
GRMZM2G384695	1317				1.29015	1.22328	1.12133	1.78443	1.08384	0.594616	1.56173	1.74689	1.56199	1.68518	0.338725	1.23672
GRMZM2G084729	3614				7.05227	5.43856	4.88582	5.64157	11.6945	8.21746	11.7446	9.72095	7.87718	7.98337	7.31804	6.97653
GRMZM2G065908	8512				7.59278	6.95755	6.60039	5.70838	17.258	15.3783	16.4678	15.2454	9.78394	8.91714	9.27629	9.94247
GRMZM2G108267	4463				0.747328	0.99631	0.647409	1.06738	1.32105	1.09329	0.796024	1.18424	0.847519	1.12244	1.32798	1.32841
GRMZM2G156127	1641				0.805328	0.746135	0.743427	0.348351	0.491652	0.697468	0.493756	0.492587	1.25359	1.66159	0.970881	0.99254
AF466202.2_FG007	7115				1.70704	1.74805	1.50707	1.58009	3.02676	2.85321	2.72435	2.4732	1.78139	1.95179	2.40942	2.13352
GRMZM2G060249	468				2.01701	2.61626	4.25313	3.12151	0.928273	2.18818	2.53038	1.99294	4.39559	3.65831	2.31493	2.36657
GRMZM2G342588	7487				0.93299	0.920976	0.831873	0.975604	1.74903	1.37584	1.22374	1.46999	1.17881	1.29583	1.18315	1.05292
GRMZM2G050607	815				2.23925	0.711635	0.866619	0.0779338	1.44684	0.517392	0.841227	0.686647	1.05849	0.233414	0.390973	0.0799391
GRMZM2G015011	1999				5.57215	6.28629	7.29132	7.14913	6.79915	10.1554	7.88834	8.55398	7.13719	7.45449	8.19323	7.33308
GRMZM2G416684	4389				8.90406	9.52909	9.84561	11.2734	10.7607	10.7193	11.3464	10.8095	12.0804	12.5261	11.8048	12.3057
GRMZM2G056329	1039				0.545116	0.682259	0.0617985	4.2181	2.92687	3.88453	6.89859	8.31855	6.70618	4.33317	5.2136	5.95696
GRMZM2G303909	2406				0.810827	0.348193	0.240182	0.290389	0.902809	1.17674	2.56459	0.749464	1.90307	2.82001	2.7282	1.70593
GRMZM2G056377	2741				0.757647	1.105	1.28839	1.13546	1.24531	1.69224	1.65994	1.70138	1.08944	1.17984	0.906756	1.30729
GRMZM2G580389	19819				1.14627	0.842152	0.955726	0.823635	2.11371	1.62004	1.71393	1.91694	1.35605	1.49416	1.10293	1.39709
GRMZM2G480516	6410				15.1681	16.6183	17.0989	11.7222	16.5272	9.72661	18.1926	15.414	15.9531	14.5914	10.5286	13.955
GRMZM2G398809	6106				3.55569	2.94456	2.89181	3.31831	5.05153	4.62695	4.97107	5.24444	3.87983	3.91514	4.16438	4.23595
GRMZM2G034389	1970				1.11806	1.34119	0.619271	0.548108	2.36275	1.25371	3.06891	3.62978	4.27798	2.41411	0.873438	2.4142
GRMZM2G052418	3227				5.51886	5.97097	5.39217	5.92449	7.7505	9.42695	7.35875	7.84231	5.1615	5.71817	5.62834	5.67315
GRMZM2G117250	2535				0.670267	0.991423	0.481248	1.1275	0.269301	0.356445	0.663841	0.466041	0.602076	0.325183	0.930162	0.539707
GRMZM2G122498	1881				1.10405	0.719454	0.375489	0.506508	0.890837	0.480376	0.828379	0.958645	0.458623	0.505668	0.372682	0.727356
GRMZM2G123014	3549				4.80535	4.63027	4.57728	5.13641	4.8789	6.67061	4.23242	4.53777	4.7306	4.80628	5.62047	5.67243
GRMZM2G045027	3981				0.584886	0.210438	0.499992	0.39887	0.607989	0.469082	0.673216	0.609145	0.850119	0.939773	0.656336	0.507325
GRMZM2G157760	5748				20.8564	16.1779	13.8627	9.51415	6.48905	7.82858	7.92645	13.3165	20.0763	16.1175	10.5438	14.5874
GRMZM2G035767	67131				0.0346849	0.0297585	0.0334764	0.0255461	0.0582426	0.0332015	0.0287817	0.034271	0.0563447	0.0462845	0.0560097	0.0300854
GRMZM2G066784	2282				3.44712	3.19106	3.3483	3.36785	5.24886	6.25622	7.12858	6.51225	5.20522	4.52934	4.94302	5.39589
GRMZM2G152432	963				13.9192	14.1198	17.669	14.7083	11.5359	9.4456	6.79581	8.84592	13.9885	10.8648	9.59569	11.9747
AC218998.2_FG001	1590				1.38527	1.01325	0.686507	1.07857	0.351292	0.189431	0.901589	1.29052	0.876443	0.199405	0.44089	0.0409751
GRMZM2G439951	1470				6.72116	6.79496	6.50822	6.17877	10.3436	7.33525	9.62469	8.50212	3.65653	4.35679	4.20522	3.50128
GRMZM2G168476	3889				8.65721	8.93148	10.418	10.4036	12.4634	10.6724	12.5167	9.92892	11.4495	11.9517	10.3401	10.1017
GRMZM2G016393	1569				0.842284	0.780374	0.941235	0.931083	1.77997	1.34377	1.39035	0.594452	1.22653	0.84871	1.1779	0.456758
GRMZM2G069085	6455				0.594697	0.648917	0.646562	0.698627	0.990294	0.942549	0.936599	1.16557	0.503734	0.422411	0.503511	0.433999
GRMZM2G015049	1449				0.738316	1.11184	0.576061	1.00819	0.128492	0.956177	0.21507	0.729506	1.14491	0.743949	1.45138	1.12406
GRMZM2G350210	40973				0.0599003	0.0581937	0.04858	0.048056	0.049985	0.0602789	0.0654107	0.0591855	0.066403	0.0634525	0.0793244	0.0715536
GRMZM2G122767	7069				12.0271	10.9486	12.5075	14.6548	10.5265	12.1603	10.5716	9.68451	11.7999	11.6165	13.4056	11.8983
GRMZM2G417485	6764				0.883857	0.543055	0.522098	0.61037	0.981756	0.703562	0.746379	0.762997	0.519965	0.703106	0.838535	0.645339
GRMZM2G345717	2839				73.3045	79.8778	108.537	71.5255	98.7434	47.0413	107.069	121.359	85.7598	75.2486	57.3086	67.4452
GRMZM2G306677	4869				1.33125	0.833822	0.778046	0.874014	0.955971	0.729947	0.422428	0.472509	1.07669	1.18513	1.08636	0.602129
GRMZM2G449479	2708				7.18078	7.11533	6.99466	6.30939	14.1862	17.1953	14.5691	15.6827	12.669	9.62401	9.53106	9.69556
AC197545.3_FG002	5438				3.69159	3.32996	3.60126	3.39889	2.54501	2.69182	2.46421	1.6351	3.20936	3.97629	4.46499	3.15089
GRMZM2G395549	37472				0.146108	0.0877073	0.114805	0.0932265	0.104341	0.110923	0.101461	0.0813088	0.115109	0.0964564	0.134355	0.144307
GRMZM2G100794	24238				1.17615	1.09806	1.05699	1.19758	1.08822	1.08608	1.25745	1.3263	1.18	1.11711	1.09641	1.00798
GRMZM2G173404	30789				0.631575	0.676051	0.615205	0.65808	0.929242	1.03108	0.864391	0.773485	0.722022	0.858822	0.846569	0.844294
GRMZM2G061732	52472				0.197887	0.182992	0.211696	0.173098	0.228272	0.269786	0.222122	0.238186	0.226374	0.235651	0.185823	0.22225
GRMZM2G086761	750				0.755167	2.14808	1.4554	3.64159	0.413744	2.9718	0.581721	1.24359	2.56589	3.80465	2.12429	1.65048
GRMZM2G098721	8909				0.967729	0.745042	0.814409	0.99099	1.3584	1.30499	1.0424	1.03993	1.03535	0.989347	0.994307	0.870231
GRMZM2G142168	6815				4.92179	5.09677	5.0029	5.88094	5.98305	5.68361	5.67942	6.48712	6.28052	5.6851	6.70483	5.43955
GRMZM2G350626	23205				6.66324	6.61226	6.76535	6.42414	9.61481	9.44149	9.52166	9.07038	7.43235	6.82339	6.56099	6.99373
GRMZM5G872368	10363				1.19631	1.02606	0.836453	0.986788	1.32352	1.41254	1.06455	1.53004	1.45359	1.24215	1.14998	1.33909
GRMZM2G066049	1618				581.35	714.722	551.011	550.721	462.854	383.513	470.69	505.777	38.1832	8.58279	14.5339	28.1459
GRMZM2G163550	5864				1.12683	1.37369	1.63149	1.74387	1.49227	1.695	1.62621	1.49511	1.91247	1.17868	1.44541	1.18879
GRMZM2G180232	1819				1.62602	0.956541	1.65905	1.29197	1.74005	2.35128	1.54191	1.53825	1.71462	1.35955	2.41741	1.46848
GRMZM2G048826	1110				6.74662	2.72865	4.22273	5.20717	3.74606	3.09336	6.45733	5.20965	2.57067	3.37048	2.58359	3.81511
GRMZM2G148954	13007				0.314484	0.213041	0.212268	0.307643	0.224256	0.310296	0.206048	0.291609	0.352025	0.346134	0.44586	0.295523
GRMZM5G871154	1688				1.90134	2.32879	1.71172	2.59633	1.72802	1.8914	1.07079	1.58396	2.47668	2.2915	2.15197	1.9684
GRMZM2G063949	4190				16.5662	15.3032	15.83	18.782	8.01321	12.091	6.14347	8.74077	14.8398	17.2677	17.7193	16.1554
AC198700.2_FG004	888				0.496075	0.798274	0.506149	0.214581	1.88701	0.0678369	0.912449	0.630199	0.971476	0.357043	0.215299	0.0733675
GRMZM2G435592	2148				7.47081	5.97023	4.2746	3.51881	14.4753	10.0118	17.5549	9.69748	4.2942	5.5204	4.71734	5.18655
GRMZM2G469061	23058				0.204692	0.170483	0.197711	0.17905	0.1911	0.258638	0.283822	0.29933	0.244624	0.272255	0.367591	0.223214
GRMZM2G408308	2228				1.72297	1.99575	2.21906	1.96706	1.36491	1.48705	1.3148	2.03731	2.11468	1.73611	1.45878	1.72526
GRMZM2G358238	2487				13.2339	12.049	9.93981	12.8973	9.90691	11.2631	10.4505	10.7258	15.5025	16.9044	16.6817	17.5778
GRMZM2G456304	350				0.899009	0.184121	0.917266	0.181474	0.886595	0.516336	0.534234	1.24359	0.189598	0.543521	0.182082	0.186144
AC233912.1_FG001	2136				1.32579	0.452546	1.59319	1.27865	0.900708	0.592239	0.787845	0.436655	1.27375	1.15778	1.46194	1.43355
GRMZM2G031213	8022				4.43229	5.29389	4.55431	5.01192	3.53555	4.39291	3.14666	3.7283	4.4256	4.26058	4.56793	4.10134
GRMZM2G007229	12126				5.71389	5.54293	5.54399	5.25372	5.11295	4.23751	5.29931	4.12788	5.45606	5.72611	5.67072	6.05512
GRMZM2G438239	6626				2.47885	2.3828	2.58734	3.00038	2.98788	4.70022	3.79081	4.02582	2.97445	3.26337	3.89528	4.13949
GRMZM2G122185	4492				0.882598	0.789033	0.843345	1.06049	1.1191	1.05942	1.09614	1.23197	0.871593	0.804633	0.780293	1.17479
GRMZM2G452954	1735				15.8505	13.8542	15.0622	12.9229	23.0004	13.3672	20.1531	16.9516	14.4193	14.2172	15.6108	14.2317
GRMZM2G163008	1185				1.96492	0.271909	0.0541845	0.3752	0.890336	1.06753	2.68244	1.5217	3.41596	6.04676	3.06543	3.90352
GRMZM2G058655	2594				6.91412	7.42803	6.55948	6.24387	16.293	12.1918	11.8455	12.4407	9.03038	7.40688	7.29661	7.0073
GRMZM2G409893	37689				0.509269	0.323161	0.434429	0.571306	0.479183	0.615354	0.471312	0.526289	0.596879	0.577088	0.546163	0.55489
GRMZM2G302876	20719				0.100232	0.0653165	0.0588814	0.101165	0.0688942	0.11339	0.105288	0.063023	0.118504	0.0703918	0.0891998	0.0660339
GRMZM2G468147	2936				0.664458	0.680421	0.634213	0.584105	1.03577	0.430866	0.912831	0.7836	0.926679	0.669528	1.02018	1.04294
GRMZM2G409086	1670				5.38867	6.83013	8.80465	8.78575	3.82775	2.99392	4.06807	4.1329	5.68226	6.9486	5.30436	5.50072
GRMZM2G412611	11971				5.84044	6.32528	5.48704	5.42786	5.33468	3.90994	5.30544	4.72152	6.34712	5.85322	5.68027	5.86141
GRMZM2G096090	2927				2.4725	2.57594	2.56659	2.40871	1.63264	1.99631	2.7895	2.27305	4.78367	4.22449	3.85376	3.62812
GRMZM2G021170	3601				6.4486	6.56773	6.15162	6.64969	6.29062	7.10959	6.6637	7.54583	7.35278	6.81476	6.318	7.00172
GRMZM2G155943	55769				0.373506	0.327014	0.344248	0.381536	0.25929	0.335928	0.246989	0.282083	0.327221	0.367259	0.410238	0.377334
GRMZM2G076204	1935				4.39051	4.49599	3.68328	4.30005	6.25428	5.13667	6.34546	5.36641	4.97266	3.83414	4.57792	4.41069
GRMZM2G380955	3058				6.5647	6.89101	7.20195	5.75342	6.92054	6.48093	5.76802	5.55103	7.31297	8.60545	8.81531	6.75365
GRMZM2G407361	2645				2.30785	1.92475	1.4808	2.85762	2.79219	3.84893	2.70988	3.0796	1.982	1.98983	2.77081	2.09368
GRMZM2G010452	5713				7.65566	7.02742	11.0255	9.06101	6.28981	9.56361	5.57487	5.12631	8.09599	8.73521	10.6977	9.59066
GRMZM2G145034	3793				8.84314	8.51191	8.98887	9.49475	9.21189	11.3554	8.95554	10.6064	9.91977	8.94404	7.64475	8.63976
GRMZM2G148099	1260				3.4462	5.16563	3.51619	3.78072	1.52691	1.86455	1.03879	2.02331	2.58064	2.06337	1.06214	1.29267
GRMZM2G400092	6866				8.44147	8.83198	8.42586	9.00104	10.0062	11.6425	9.30461	10.9308	10.1771	10.2052	10.4049	10.0677
GRMZM2G366953	4109				0.22973	0.235249	0.234395	0.231867	1.163	0.806316	0.50056	0.77176	0.339144	0.663583	0.387738	0.523232
GRMZM2G046755	5370				0.4336	0.228009	0.15544	0.130107	0.866783	1.13299	1.35797	1.54002	1.22338	1.09818	1.3173	1.1283
AC217965.2_FG012	792				5.16476	3.33604	2.99964	4.25044	3.05607	4.33539	2.91175	2.59082	4.60828	4.72378	4.74746	3.04364
GRMZM5G893848	1468				8.27358	9.5259	9.5788	7.57174	9.00486	4.55487	8.78865	6.81943	11.6174	11.0148	10.3754	11.317
GRMZM2G106137	8141				1.46099	1.27444	1.30137	1.36535	1.79149	1.85727	1.4776	1.55048	1.6221	1.26962	1.79264	1.57654
GRMZM2G100568	5397				6.75131	6.57918	7.29292	6.34337	6.4741	5.83752	5.48554	5.9334	7.43883	7.60177	8.23029	7.15845
GRMZM2G132028	3704				0.458728	0.36536	0.294694	0.462995	0.619946	0.536688	0.487983	0.386105	0.770369	0.427988	0.533366	0.43973
GRMZM2G124053	996				3.60145	2.00574	1.74059	1.84936	0.560798	0.54433	1.31413	1.43588	0.333129	0.82765	0.8318	1.6353
GRMZM2G068715	2111				13.4447	13.2792	12.0144	11.1627	5.49765	5.22206	6.11167	6.86303	16.8177	16.8515	15.3661	16.141
GRMZM2G045981	3783				1.21436	1.51609	1.71427	1.96441	1.23041	1.73568	1.33452	1.82446	2.61367	1.96116	1.73514	2.22162
GRMZM2G328268	7365				0.623752	0.481241	0.706164	0.681299	0.497167	0.809732	0.448519	0.514998	0.693776	0.490755	0.700885	0.628062
GRMZM2G142680	3670				1.5947	1.59789	1.80204	1.57492	0.186016	0.377521	0.288709	0.288026	0.885996	0.397397	0.434119	0.479308
GRMZM2G111846	22911				7.22119	7.25404	7.60325	7.60995	7.21899	8.34793	7.07034	7.45527	7.632	7.23753	9.15416	8.62472
GRMZM2G158887	3185				12.2305	13.3741	15.3415	13.6206	16.1536	16.3979	16.2618	19.1127	11.9801	14.2351	13.426	12.7846
AC209835.4_FG004	5217				0.205064	0.234696	0.110768	0.158273	0.535322	0.635069	0.418143	0.584015	0.292556	0.571268	0.183234	0.337178
GRMZM2G015033	11103				1.19593	0.829981	0.977326	1.05831	1.60422	1.74158	1.61109	1.74168	1.1535	1.34212	1.26849	1.47282
GRMZM2G416836	12163				0.905439	0.715262	0.69155	0.819865	1.6277	1.29264	1.21447	1.24226	0.769272	0.714238	0.875005	0.808822
GRMZM2G159977	1693				0.260197	0.418705	0.113778	0.337652	0.476551	0.747208	0.62585	0.110183	1.29348	1.16109	1.84448	1.57777
GRMZM2G703889	32659				0.159933	0.124311	0.0452187	0.103076	0.13112	0.116203	0.10878	0.142793	0.180838	0.110671	0.158058	0.117697
GRMZM5G882378	3364				2.22614	2.93095	2.61492	2.92657	3.67131	4.67373	3.24235	4.86125	2.78141	3.03482	3.35314	2.73074
GRMZM2G163120	4401				0.557667	0.366067	0.452276	0.389669	1.08583	0.561192	0.807238	1.11615	0.376956	0.561922	0.333051	0.370088
GRMZM2G326825	366				2.57912	1.9368	4.03497	4.68561	2.54351	3.78552	5.27908	4.24725	3.08226	1.90579	2.61183	3.38212
GRMZM2G462625	3149				1.57876	0.961828	1.0399	0.988341	1.39929	1.31994	1.0886	1.08602	0.863998	1.10752	1.67973	1.75858
GRMZM2G061527	2406				1.54319	2.70519	2.10826	1.97993	3.99815	2.92934	4.32612	4.57432	2.2892	1.29141	2.5163	2.95153
AC212835.3_FG001	1650				0.572097	0.585841	0.428057	0.500429	1.01555	0.401594	0.64216	0.489901	1.08588	0.576461	0.965585	1.0661
GRMZM2G063700	2515				17.5905	17.4494	19.4796	23.1587	12.0175	23.2573	14.2498	14.9577	14.8022	15.0017	17.0028	13.9626
GRMZM2G378872	3531				1.5149	1.07678	1.6184	1.92473	2.61886	2.09839	2.27704	2.51818	1.93571	2.0652	1.82288	2.01115
GRMZM2G178616	3255				11.6581	10.9483	10.0406	11.6495	9.36168	11.8258	9.8996	8.42434	6.9927	6.60407	8.28179	7.82605
GRMZM2G059865	4799				14.0443	14.6234	14.5704	16.9014	10.5397	14.4228	10.3251	10.8189	15.1967	15.8956	18.0204	15.8973
GRMZM2G015906	6627				3.35212	2.96589	2.6257	2.92325	3.68043	3.09968	3.86548	4.23163	4.03543	3.45425	2.77917	3.50968
GRMZM2G153454	2776				15.438	12.9767	11.9119	15.3985	15.806	13.3455	10.3954	15.0745	17.1874	16.1496	14.6236	16.2641
GRMZM2G137820	6737				0.999492	1.19568	0.924482	0.952222	1.59369	1.45747	1.19344	1.74439	1.13275	1.36479	1.52298	1.20882
GRMZM2G001426	2082				3.35509	2.1357	1.57283	1.79993	3.18953	3.96386	2.54458	2.59829	1.62551	2.0406	2.78545	2.34691
GRMZM2G079484	2847				23.6736	31.1234	28.1237	20.6812	11.8368	13.4782	14.9962	16.3148	8.41436	4.47684	3.38006	5.88115
GRMZM5G801409	3233				24.4287	24.3379	28.2216	26.2276	21.3655	28.9364	23.7703	27.676	23.2555	24.2228	27.9712	24.8067
GRMZM2G359033	819				1.92096	1.495	0.391994	1.47351	1.59132	1.54459	4.49	2.50541	2.02562	2.40016	2.25657	1.67052
AC215260.3_FG001	528				261.138	284.255	271.549	257.312	201.818	199.542	218.263	266.972	181.608	154.564	144.717	172.377
GRMZM2G135322	24081				2.34935	2.23452	2.3224	2.43978	2.64679	2.55405	2.42	2.53305	2.72536	2.23561	2.59615	2.65406
AC205725.3_FG010	3485				8.57734	8.52453	8.3462	9.0581	14.763	13.8455	11.5712	13.5778	9.34932	10.2804	10.2953	11.198
GRMZM2G142409	2878				31.5965	28.5043	30.4087	24.6075	37.6726	26.4776	37.3141	35.7133	26.1702	21.2618	18.4011	22.0714
GRMZM2G380700	984				0.575585	0.720394	0.848284	0.710037	0.81992	1.04072	0.570066	1.07424	1.82083	0.837744	1.48959	1.25798
GRMZM5G851769	2126				0.207203	0.75779	0.211411	0.328634	0.846561	0.368349	0.732917	0.380214	1.96643	0.387742	0.449638	0.459668
GRMZM2G158279	776				17.7601	17.8546	18.4517	16.452	14.4757	17.0005	16.3047	16.5866	17.0174	16.915	17.821	15.8678
GRMZM2G136884	2017				3.21361	2.20453	1.87819	1.79495	5.5077	5.04731	5.53127	3.91513	2.3359	2.73512	2.55926	2.81015
GRMZM2G098496	8856				10.9503	10.8641	10.0997	10.6219	11.0374	10.3324	10.9439	11.0163	11.7717	11.5064	11.3051	10.6009
GRMZM2G154437	1366				8.79923	5.42525	11.4222	9.43906	6.04261	9.39308	3.78709	6.32722	7.52978	9.14489	10.2171	8.34649
GRMZM2G021299	29847				7.57563	8.62558	8.28019	8.17386	6.27749	3.69544	6.09135	4.53114	7.59262	7.16178	7.48807	6.90859
GRMZM2G143725	11050				11.3731	11.7513	11.8946	12.9619	9.90178	9.62191	8.92887	9.06529	11.5123	12.5387	12.6361	12.3284
GRMZM2G006450	2120				1.03895	1.85424	2.39268	2.48671	1.61009	2.86989	1.91098	1.73047	2.0972	2.42277	1.59322	1.5673
GRMZM2G076474	3253				16.7338	16.7396	14.3892	10.6413	14.137	10.8331	16.6117	14.3168	15.9319	10.7406	10.3243	11.0754
GRMZM2G012148	988				64.6504	70.2475	72.5921	57.923	64.0089	41.6431	72.1053	67.5291	77.9788	59.1106	49.0865	60.4685
GRMZM2G300375	8388				4.53899	4.12561	4.40152	4.50549	3.79562	3.88524	3.32145	3.29876	4.18503	4.36195	4.47498	3.93791
GRMZM2G400806	6277				0.812073	0.667319	0.583064	0.88034	0.840408	0.489437	0.506403	0.88163	1.19461	1.04051	1.12695	1.02754
GRMZM2G068340	6782				8.32332	9.43548	10.1397	8.2509	9.96537	10.0635	11.0925	10.2227	12.6319	11.9398	11.1163	11.8639
GRMZM2G061996	6198				6.58954	5.93686	6.7648	8.2495	4.97655	7.80446	4.97773	5.06627	6.17768	6.4352	7.80414	6.44355
GRMZM2G102851	11720				2.94786	2.62279	3.06251	3.1487	3.82855	3.75724	3.22804	3.35834	3.09714	3.15431	3.5725	3.25196
GRMZM2G088487	3704				7.76439	7.255	8.3381	7.1164	10.0364	10.2296	8.9688	8.88041	8.54572	8.71384	8.3446	8.777
GRMZM2G015285	1785				2.85568	3.86294	2.91367	2.81107	10.0481	5.9733	9.04356	7.00175	4.4983	3.23271	3.32032	3.17539
GRMZM2G102888	547				3.10626	2.94527	2.46505	1.04505	1.92879	1.87215	1.48127	1.02307	4.00339	1.97072	2.91264	1.54836
GRMZM2G052279	9221				0.197916	0.10483	0.215862	0.185981	0.450941	0.503027	0.412316	0.357393	0.2087	0.171919	0.324829	0.134243
GRMZM2G392172	7244				0.373553	0.435903	0.452048	0.271811	0.659684	0.839889	0.524843	0.609436	0.357263	0.253853	0.571833	0.296792
GRMZM2G340048	4336				0.682135	0.520177	0.310973	0.60059	2.67655	2.37567	2.71676	2.50956	0.229564	0.745837	0.338044	0.285483
GRMZM2G055331	18597				18.1615	17.8701	19.642	16.6432	15.6681	11.7874	15.6748	13.6717	20.5711	18.8047	17.7749	18.2555
GRMZM2G049921	3082				1.53141	1.48456	1.0625	1.05104	1.87272	2.20864	1.55717	1.95699	1.83015	1.78999	1.67489	1.2472
GRMZM2G092719	2197				72.4977	64.6772	73.0347	79.7637	44.3217	72.3583	42.9227	47.406	64.1241	60.7554	71.3285	65.1503
GRMZM2G363728	15412				1.16372	1.0746	0.795733	1.1663	1.21208	1.56734	1.25771	1.0288	1.27879	1.37009	1.40177	1.34849
GRMZM2G129482	1853				1.05281	0.66077	0.727674	0.856935	1.70812	1.52792	1.10998	1.10736	1.46828	1.26616	1.61643	1.16026
GRMZM2G312221	706				8.468	7.21099	7.5486	8.54678	1.31859	1.79182	1.5008	0.440366	3.28976	1.34725	3.52042	4.70633
GRMZM2G000959	1604				1.53011	1.72757	1.64124	2.49471	2.74712	4.76956	1.51544	3.21753	2.19267	4.07189	2.90037	3.61495
GRMZM2G165354	8084				0.879659	0.773246	0.77044	0.76213	1.05176	1.1252	0.902065	1.1153	1.04251	0.96481	1.23768	1.16858
GRMZM2G156813	1897				1.22743	0.985152	1.52314	1.37278	1.93023	2.31811	0.952815	1.14723	2.13385	2.64072	3.66179	3.60611
GRMZM2G044180	5355				10.0007	8.53216	10.1319	11.0427	8.98185	10.3155	8.46161	9.8814	8.48853	7.80349	10.1752	9.28286
GRMZM5G811373	33774				0.296262	0.177449	0.180607	0.186181	0.611907	0.494056	0.426292	0.432647	0.316333	0.347338	0.303793	0.298996
GRMZM2G036829	5653				5.04291	4.63968	4.69099	6.0561	3.91934	4.78461	3.09817	4.12478	4.63681	4.36349	4.8363	4.87504
GRMZM2G033521	4034				12.3396	11.7735	12.6539	11.1003	11.9539	9.90049	12.005	10.7435	13.9002	11.3335	10.8847	11.2891
GRMZM2G405804	7129				0.185376	0.244066	0.29722	0.1871	0.618092	0.549242	0.655708	0.96815	0.977377	0.738265	0.724088	0.557465
GRMZM2G459874	1906				4.58938	5.2406	3.13295	2.63262	7.52164	9.82916	7.29222	8.84087	8.04249	6.62054	8.1249	7.62252
GRMZM2G022188	4745				2.71881	1.77913	2.4222	2.26222	1.60876	1.76465	2.71902	1.92633	2.89491	3.32756	2.72643	3.30901
GRMZM2G007289	1202				0.785324	0.0536127	0.0534181	0.052842	0.051632	0.451042	0.362971	0.0517302	0.165622	2.05742	0.159057	0.704621
GRMZM2G163774	1690				1.75014	1.18208	1.93766	2.89393	0.697735	0.178222	0.700721	0.257549	0.667519	0.487775	0.339383	0.192752
GRMZM5G849471	2128				0.680171	0.817644	0.633638	0.567108	0.0874929	0.141539	0.0878674	0.0876593	0.592493	0.625764	0.38932	0.336773
GRMZM2G003852	1333				49.8063	47.0387	55.0566	56.2734	31.799	44.2417	30.0648	40.2559	44.8535	48.8543	46.8045	43.8408
GRMZM2G084647	3514				8.47074	9.51783	9.51983	10.3571	8.00055	9.71987	7.53816	8.582	9.68762	10.2316	10.1016	9.17741
GRMZM2G007721	18049				3.76907	3.58827	3.95945	4.30385	3.91646	4.24201	3.78819	3.70343	4.34208	4.08592	4.37475	4.24132
GRMZM2G147724	3396				0.537393	1.00573	1.19115	0.766831	0.822372	1.04656	1.67014	0.5676	0.410349	0.616182	0.806929	1.05514
AC235540.1_FG002	4171				13.8656	14.5386	13.0388	11.2535	9.83523	9.51753	8.92097	9.40671	12.5846	11.4781	9.57992	9.94983
GRMZM2G116750	1873				5.61101	5.05769	4.35371	3.22158	7.25654	6.52886	5.69032	6.07522	4.71211	5.38297	4.11701	4.7654
GRMZM2G120962	4556				176.485	162.507	164.369	187.467	78.9665	108.592	75.5561	83.757	150.444	188.047	195.48	197.696
GRMZM2G089549	1832				4.84346	4.46736	3.82027	4.95786	3.48927	6.8065	3.77638	4.10685	3.87579	4.60351	4.3483	3.37843
GRMZM5G851026	19823				1.43811	1.45965	1.75883	1.57965	2.73318	2.30649	2.31727	2.26787	2.05207	1.87772	1.73282	2.04098
GRMZM2G022763	6445				3.17338	3.74956	4.03483	3.2029	4.97841	4.49574	3.99397	4.25465	3.90227	3.66985	3.45094	3.83118
GRMZM2G119745	20321				1.14273	1.12579	1.19121	1.05959	1.6889	1.87645	1.47529	1.70435	1.21152	1.25754	1.27639	1.13815
GRMZM2G061980	15043				3.40109	3.75697	3.17991	3.61007	5.13639	4.89746	4.95121	4.46827	4.10692	3.79798	3.68993	4.24865
GRMZM2G070304	2161				0.203847	0.208745	0.0297125	0.617231	2.7283	3.48445	6.14332	3.36651	1.07477	1.02701	1.09114	1.29637
GRMZM2G349875	7552				4.92479	4.00206	4.53167	5.25656	2.35854	2.06594	1.60935	1.85255	4.63074	4.71047	5.49356	4.8742
GRMZM2G001327	3373				206.143	195.888	220.342	233.181	163.517	216.257	158.562	178.354	175.981	190.383	219.073	196.842
GRMZM2G548817	3947				5.27743	4.94707	4.53869	4.1357	5.45614	6.24216	4.62678	6.31722	5.69946	6.12098	6.73292	5.99178
GRMZM2G034811	3082				2.10313	1.73547	1.52084	1.95783	1.7519	1.58318	1.51672	1.79558	1.95934	1.2139	1.01321	2.43098
GRMZM2G039542	10617				2.93404	3.46583	3.21134	3.20063	3.67682	4.36318	3.16421	3.97664	3.69392	3.55368	4.03969	3.36889
GRMZM2G359333	5645				5.54057	5.44536	6.08532	5.92966	10.7192	9.29465	9.81558	8.66881	6.94744	6.77355	7.53003	7.55952
GRMZM5G826456	2333				10.6008	10.3031	12.5225	12.224	14.6043	17.0673	14.6134	13.5127	12.4299	12.1494	14.8327	12.7061
GRMZM2G435393	3847				3.94237	4.03708	3.25466	4.11112	1.85524	1.83207	1.99279	1.27689	0.87973	2.0604	1.34183	1.33789
GRMZM2G163683	1935				0.552879	0.632769	1.02867	0.95192	0.930123	1.40091	0.611999	0.674818	0.308648	0.622638	0.691629	0.774397
GRMZM2G114332	3650				1.43103	1.18292	1.10826	1.89678	0.79915	0.346582	1.14409	0.596244	1.0363	1.61567	1.27457	1.33871
GRMZM2G028902	4993				3.99539	3.18792	3.35639	3.29474	2.97071	3.22128	3.6575	4.04735	3.04351	3.06068	2.99945	2.90978
GRMZM2G422464	17974				10.15	10.1931	10.5347	10.6543	14.7748	10.7213	12.7644	10.956	10.9688	9.95931	11.4771	11.2764
GRMZM2G017142	2993				9.18833	7.55741	7.91613	8.97671	9.1444	8.87587	9.10024	9.07869	9.11248	8.74996	10.5398	8.24991
GRMZM2G180172	4375				8.55856	8.02769	8.11597	8.75433	6.05722	8.68821	6.16862	6.06874	6.47666	7.14549	7.00651	6.59694
GRMZM2G029027	5270				3.25997	3.24047	3.59422	3.91702	3.47404	3.82925	3.53621	2.81991	3.48795	3.8624	4.1478	3.27606
GRMZM2G176358	4410				4.7519	4.45691	4.44073	5.17058	4.46112	5.45021	3.97142	4.5824	5.22147	5.93847	7.21102	6.51503
GRMZM2G058004	3646				2.57177	2.31541	1.95479	2.83958	3.79587	3.78354	3.33347	2.84805	2.52988	2.66096	2.88404	2.91265
GRMZM2G380227	2655				1.63549	1.62623	0.652969	1.0287	1.84666	2.60923	2.04236	2.3654	2.17448	1.83903	1.75224	1.44779
GRMZM2G097820	3383				7.57102	10.1912	10.6097	10.9834	9.2643	11.2359	8.60385	10.0906	9.55275	8.60347	9.40012	9.03207
GRMZM2G479552	3347				1.10932	0.827914	1.05512	0.853965	1.24235	1.09788	1.17318	1.13324	1.24907	1.11779	1.38996	1.03166
GRMZM2G065641	6846				0.597501	0.272982	0.647151	0.473169	0.57112	0.800725	0.537147	0.790189	0.49435	0.509435	0.605078	0.599543
GRMZM2G077219	968				0.585099	0.732301	0.464318	0.45931	0.57702	1.05792	0.965815	0.835058	0.342765	0.589563	0.197506	0.33652
AC210595.3_FG004	2768				4.61522	3.70172	3.68828	4.56636	3.6098	3.54732	2.7696	4.51522	5.2023	3.41337	4.58165	3.8836
GRMZM2G327659	3961				0.58784	0.536885	0.437675	0.272601	0.736404	1.56643	1.14867	1.08316	0.95493	1.23268	1.4641	0.707262
GRMZM2G304809	507				0.620618	0.127106	0.379933	0.876947	1.83614	0.356445	0.122933	1.59435	0.130886	0.125071	0.628488	0.642508
GRMZM2G111642	5969				9.71002	10.2024	9.88569	8.82138	10.075	8.56811	9.0113	8.98996	7.68206	6.83081	8.89361	7.69492
GRMZM2G003692	17449				3.95638	3.78552	3.77914	3.68742	4.4566	4.33954	4.65427	4.32966	4.11109	4.35724	3.88237	3.92418
GRMZM2G391413	12857				4.25346	4.1752	3.94031	4.73764	4.89948	4.04343	4.39689	3.80613	3.97939	4.57197	4.39662	4.63658
GRMZM2G373459	1357				1.62312	0.807312	1.18291	0.982931	1.96658	1.46492	1.88314	2.06196	1.61375	0.794387	2.39511	3.31273
GRMZM2G032042	3238				8.02667	7.06519	5.88942	7.86595	6.53583	5.3765	4.98541	6.62507	5.84076	6.01208	5.68795	5.73436
GRMZM2G094418	817				1.1554	2.12968	0.864498	0.699687	2.6587	1.8433	2.5175	1.14161	0.893454	1.6299	1.17005	1.03666
GRMZM2G145715	3886				124.517	135.037	137.621	135.875	118.997	118.913	133.332	123.607	134.443	163.749	154.631	153.152
GRMZM2G075780	5500				8.82173	8.14319	8.09028	10.0124	6.98476	9.47398	7.15064	6.86238	8.24061	9.94972	11.1815	10.0095
GRMZM2G331566	2587				12.4304	8.59399	12.5836	15.5414	8.61234	13.0631	7.0591	8.72486	12.3895	9.58392	13.9183	12.3148
GRMZM2G023351	1798				1.36501	0.824348	0.749934	1.0951	1.13906	1.50765	1.21327	1.21039	0.996496	0.881685	1.16966	1.26822
GRMZM2G386389	1536				1.51591	1.97187	2.29914	1.94352	2.94954	2.47075	1.50137	2.30745	2.98098	2.27057	3.11175	3.01151
GRMZM2G154218	3160				214.064	206.114	228.286	230.808	171.868	214.898	179.112	198.129	182.425	194.547	209.195	200.791
GRMZM5G809417	2325				3.65404	4.57334	4.05964	3.85194	3.49681	2.56502	3.67262	3.44997	4.48103	3.68191	3.86483	3.55875
GRMZM2G020631	3276				2.86223	3.75718	2.72436	2.73375	5.05814	8.55043	5.57445	5.56125	9.21656	9.81357	8.77339	8.01452
AC199571.3_FG004	1770				2.52434	1.63837	1.55987	1.39951	2.62973	1.7357	1.37331	1.6511	1.76208	2.11369	2.12429	2.09806
GRMZM2G044301	6169				2.37686	2.51753	2.40431	2.87258	2.24343	2.39238	2.03076	1.905	2.54938	2.70336	3.19211	3.15772
GRMZM2G094123	27791				5.36442	5.56286	5.57964	5.81657	5.73698	6.50057	5.62248	5.29593	5.52775	5.86625	6.2855	5.67554
GRMZM2G127087	153143				0.124511	0.0626991	0.0591174	0.0933187	0.239505	0.314289	0.532746	0.224531	0.250023	0.325039	0.408231	0.258231
GRMZM5G895933	8366				5.2881	5.23027	5.08849	5.45877	7.01031	6.89085	6.81681	6.88986	6.33768	5.55583	5.12663	5.4902
GRMZM2G113652	4347				6.50008	6.77484	7.90237	7.61257	3.61205	6.8041	3.48413	5.36402	7.55644	5.61609	8.45904	8.1082
GRMZM2G700662	4928				0.26817	0.353074	0.40391	0.347998	0.340029	0.721208	0.265599	0.365911	0.471302	0.45036	0.375026	0.59492
GRMZM2G073290	668				0.0942075	0.289412	0.0961207	0.0950839	1.20779	0.631249	0.65313	0.0930834	0.0993402	0.474631	1.04942	2.2432
GRMZM2G124671	3030				4.63153	4.65773	4.38653	6.56123	4.48564	6.50106	6.60299	6.3411	5.54089	5.71325	5.40537	6.47203
GRMZM2G062199	4787				3.2471	2.84048	3.01795	3.09155	2.47624	3.25923	3.00765	2.76672	2.42592	2.82149	3.36815	2.7628
AC192367.2_FG002	3238				0.680226	0.298529	0.535402	0.529627	0.8625	1.02321	0.712202	0.940953	0.430372	0.685416	0.5314	0.784701
GRMZM2G037725	2529				24.0127	26.4752	25.7698	21.5236	19.7056	15.6017	17.1776	18.5629	21.6474	19.783	18.1686	20.0165
GRMZM2G116238	1690				2.7183	1.41087	0.569899	0.638919	3.34178	1.81787	3.1348	2.31794	0.746051	2.06366	1.39524	1.19507
GRMZM2G056038	24137				1.78074	1.76478	1.64665	1.67625	3.53029	2.82765	2.97731	2.81054	2.39462	2.09907	2.29969	2.6587
GRMZM5G811022	1929				2.12052	2.70598	2.89588	3.25977	3.31382	3.52879	2.74641	3.38459	3.54329	2.7284	3.53497	3.47874
GRMZM2G123959	2427				2.77444	2.20384	3.04244	3.42835	2.07128	3.59896	2.02878	2.07522	2.9256	2.16856	3.49234	3.3555
GRMZM2G312954	8041				1.71394	1.43455	1.65293	1.57191	1.38155	1.97027	1.6355	1.58523	1.22964	1.23809	2.0844	1.54753
GRMZM2G431157	7819				4.08055	3.89836	4.34408	4.57341	3.78609	4.30665	3.67475	3.80919	3.86155	3.88461	4.44201	3.95785
GRMZM2G084369	3127				11.4108	7.93424	8.27505	10.5826	19.3112	16.7406	17.4405	15.7289	13.518	14.418	15.6316	15.1469
GRMZM2G094352	3042				5.68899	5.27488	4.83359	4.36386	6.75293	6.75265	4.52805	8.11484	4.82097	2.14704	3.28908	3.14829
GRMZM2G402417	1770				16.6748	12.488	19.4077	19.629	10.1332	12.6264	11.5147	14.7194	23.5819	29.1976	25.3834	29.8514
GRMZM2G133802	3326				289.81	302.624	293.302	297.166	182.285	191.132	190.299	206.935	315.137	323.822	326.48	321.383
GRMZM2G052105	689				3.37944	1.77708	3.82083	3.2265	2.07172	4.9835	3.34704	4.78305	2.60044	1.93269	3.97726	3.12041
GRMZM2G464000	13280				5.88079	5.5174	5.80682	6.28943	8.28579	6.64536	7.70173	7.22464	6.82081	6.3745	7.21266	7.02034
GRMZM2G068826	1154				1.79958	1.1727	0.61204	0.275199	2.31252	1.40941	2.7545	2.42468	2.81768	3.02218	2.26419	2.08888
GRMZM2G470075	2899				46.2157	46.1256	40.2439	41.3435	27.6377	22.2131	25.649	27.0039	30.8334	36.8565	31.5895	31.8897
GRMZM2G164862	1888				2.23324	2.69648	3.02678	2.25401	3.18855	4.88167	2.21183	3.06288	3.26876	1.98159	2.39657	3.14019
GRMZM2G131836	2369				72.9719	82.5049	85.0784	63.4624	82.1813	46.864	87.7423	72.8886	95.5472	84.9849	63.5134	77.3609
GRMZM2G122116	9431				1.46133	1.01812	1.17783	1.62309	1.95444	1.98647	1.57949	2.23507	2.5401	2.50792	2.49346	2.60436
GRMZM2G131055	2293				22.4772	17.9585	16.5492	11.6617	34.0216	16.2091	39.0599	19.2261	11.4892	18.0581	14.2577	18.724
GRMZM2G001084	13742				7.90869	7.36713	7.7796	8.23185	9.38015	10.4724	10.3546	9.75997	8.82247	9.10416	9.72486	9.32548
GRMZM2G111319	3107				10.188	9.35422	9.60959	11.6729	8.88878	9.13185	8.48549	8.6255	11.2984	12.1842	13.2708	11.8894
GRMZM2G308999	2842				1.08501	0.975027	0.65519	1.45269	1.76882	1.42014	1.38164	1.15958	2.1248	1.36103	1.59209	2.22364
GRMZM2G008175	4380				3.46262	4.19318	4.17796	4.65494	3.52816	3.91967	3.57172	3.4213	4.01489	4.58932	4.35043	3.97149
GRMZM2G114756	3028				0.93523	0.617184	0.784583	0.860026	0.307439	0.298411	0.308755	0.225884	0.767032	0.732951	0.65244	0.710027
GRMZM2G038846	1584				5.20449	5.65499	4.82375	5.57369	5.83787	5.51432	6.72851	6.39854	8.67195	7.16574	6.55793	8.0204
GRMZM2G061783	3674				3.78543	4.08685	3.93221	3.75149	5.01696	5.36152	4.12235	4.21414	5.47274	4.84987	4.24973	4.84106
GRMZM2G126957	6032				1.42929	1.31406	1.52219	1.50577	2.04746	2.32688	1.51892	1.63902	1.55117	1.46122	1.70098	1.76053
GRMZM2G122479	5686				25.9758	25.4665	26.1419	24.7652	29.1098	25.5428	27.2394	25.469	25.5003	26.1293	26.2827	27.1211
GRMZM2G015959	2970				1.46202	1.67073	1.362	1.90334	1.6508	2.41362	2.41335	2.1564	1.54168	1.04617	2.1672	1.25036
GRMZM2G007871	11907				11.4001	11.2519	11.5454	12.9891	10.5026	11.0643	10.0764	9.82279	11.2299	11.7534	11.823	11.0034
GRMZM2G051790	16392				1.20932	0.868826	1.08503	1.02683	1.27591	1.32664	1.53993	1.27834	1.30759	1.25723	1.10024	1.15659
GRMZM2G008649	1094				50.2179	51.071	46.5424	44.0664	69.947	68.6638	60.5611	71.1031	54.1671	44.4571	43.0489	50.4409
GRMZM2G069664	2366				1.03732	0.571975	0.787003	0.563752	1.65253	1.65492	1.39617	1.70823	1.26212	1.15244	1.05047	1.12898
AC233785.2_FG005	765				0.0822622	0.0842386	0.0839328	0.0830275	3.00167	3.38599	5.13283	2.68226	0.0867441	0.0828899	0.0833054	0.0851638
GRMZM2G116520	904				40.0278	27.8728	17.6858	23.959	38.2393	43.78	63.913	42.3014	37.8042	44.2613	42.0863	43.3134
GRMZM2G170420	4945				17.9565	15.6773	15.6204	17.096	20.1183	23.2795	17.5827	21.3134	19.3374	19.9144	20.8906	20.6979
GRMZM5G824336	6885				1.43502	1.65669	1.74394	1.31921	1.72168	2.59855	1.9101	2.17651	1.91801	1.98015	2.34181	1.93984
GRMZM2G375667	3563				1.81921	1.35649	1.38761	1.4796	2.07279	2.11336	2.04667	2.00692	2.03008	1.69072	1.66342	2.06623
GRMZM2G444533	4054				4.7035	3.32227	3.53195	4.77859	5.31214	6.07741	4.32017	5.19953	4.0431	5.55274	4.79458	5.15867
GRMZM2G021015	1147				18.1604	15.2257	19.6488	19.4369	15.9618	26.1019	18.095	18.1606	17.4142	20.5104	21.0577	20.6186
GRMZM2G301096	2733				1.81907	1.06107	0.775296	1.83599	1.83937	1.74127	1.39113	1.52435	1.86962	1.09049	1.42241	1.50182
GRMZM2G091233	1589				3.20792	4.25831	2.78816	2.03859	3.55419	1.47849	3.33406	4.03053	2.71451	1.55634	3.89029	2.09104
GRMZM2G099595	2922				1.14145	0.639573	0.856994	0.760801	2.35758	2.24711	2.19703	2.57486	1.3399	0.976552	1.06869	1.09253
GRMZM2G079082	4182				0.346103	0.477694	0.445253	0.136692	1.08333	0.734624	0.879318	0.401447	0.682317	0.955255	0.563835	0.482941
GRMZM2G045668	17067				1.22049	1.22715	1.20013	1.2765	1.98181	1.44359	1.4352	1.53382	1.25588	1.58648	1.52722	1.33988
GRMZM2G165176	6255				8.38069	7.6342	7.89391	9.14915	4.81213	6.6162	4.63344	4.90081	8.68877	7.87692	8.24244	8.38466
GRMZM2G102583	2494				3.70922	3.1782	2.34282	2.41942	10.8745	7.36686	9.07169	8.40199	3.43238	4.19518	5.0339	4.10128
GRMZM2G403151	6992				8.90137	8.28573	8.93521	9.38388	9.25777	9.22714	8.85168	7.977	9.9368	10.112	10.0351	9.96077
GRMZM2G371890	3411				4.55698	3.87297	4.42364	4.89731	5.73129	6.23407	3.63621	4.61198	4.22162	3.58788	4.95107	4.25932
GRMZM2G002863	2791				0.608788	0.76195	0.437106	0.341362	0.555909	0.798584	0.602951	0.957981	0.832166	0.613433	0.75351	0.210087
GRMZM2G002656	10273				5.28659	5.70215	5.39395	5.74383	9.17664	7.69921	8.26945	8.05618	6.40144	7.00586	7.99632	7.0078
GRMZM2G117963	1914				1.21653	0.639711	0.771577	0.431405	0.551227	0.597986	0.879225	0.682222	0.242693	0.16565	0.299664	0.442505
GRMZM2G157132	2305				5.10543	4.27753	4.65199	4.82226	5.14264	5.3575	5.75953	6.87888	5.26844	5.80463	4.39603	5.51163
GRMZM2G320802	13602				4.70522	4.74246	5.15954	5.47745	6.19157	7.07263	6.26389	5.88334	5.40065	5.87862	5.64571	5.4268
GRMZM2G104505	2524				24.1101	21.3191	20.6312	20.7107	25.5476	27.0408	25.3606	26.3845	24.2143	23.1886	25.3248	21.1919
GRMZM2G098227	20562				1.9618	1.92118	2.00164	2.22099	2.1641	2.28805	2.30067	2.02306	2.24941	2.19264	2.3462	2.11338
GRMZM2G392516	4064				0.511002	0.61842	0.616175	0.640787	0.473403	0.548437	0.414084	0.504904	0.865414	1.10782	1.08201	0.721399
GRMZM2G341304	2126				0.740012	0.93966	0.332218	0.328634	0.437876	1.04838	1.14335	0.848171	1.15489	0.924616	0.629493	0.888692
GRMZM2G179424	5463				7.93688	7.23105	8.45067	9.66169	3.96477	5.94342	4.36964	3.53979	7.10602	6.85992	9.0641	7.81136
GRMZM2G064657	4482				2.12015	2.86124	2.27782	1.51634	1.28776	1.46499	1.01515	0.929504	1.08082	0.721541	0.782034	0.625048
GRMZM2G045714	7202				8.53696	9.58316	9.31658	8.01667	10.3321	10.3131	12.3322	11.1115	10.55	9.11276	9.90174	8.98282
GRMZM2G061469	2888				10.5683	7.8768	10.2938	9.96287	5.17897	4.65143	2.99982	4.24148	5.81333	6.30155	6.73034	7.51214
GRMZM2G169998	3603				12.5582	11.1428	12.0647	13.6269	12.936	14.529	13.6487	11.9251	11.99	12.9708	14.2386	12.8565
GRMZM2G364369	6958				1.49232	1.10214	1.02431	1.43317	1.07926	0.995617	1.33469	1.24216	0.734358	0.537688	0.613656	0.77716
GRMZM2G034748	2345				6.03812	4.09464	6.16074	6.36515	7.01336	7.57806	6.56496	6.60245	5.17857	4.5699	5.08199	4.6397
GRMZM2G460465	832				0.68074	0.232365	0.231521	0.229024	0.0745933	0.0724028	0.674213	0.0747352	1.3559	0.838363	1.30215	1.01797
GRMZM2G064168	5515				2.65872	2.72259	2.59629	3.07503	1.99182	3.70282	2.45241	3.12308	2.25008	2.40305	3.68621	2.70524
GRMZM2G483975	5571				7.03748	6.67444	6.41971	6.57849	8.56676	8.33682	7.30564	8.15892	6.87297	8.04728	7.56141	7.26231
GRMZM2G333659	10175				0.859691	1.08301	1.41985	0.930112	2.1165	2.14907	1.89279	2.20608	1.75436	1.56424	1.17123	1.22297
GRMZM2G368663	2007				1.28558	1.57333	1.88755	2.50013	0.587529	1.05051	0.590044	0.464721	1.554	1.35858	1.11136	1.85031
GRMZM2G461139	1470				15.7112	16.6148	16.7292	18.7956	19.5473	20.6125	15.815	19.4999	18.9146	15.2272	17.5579	16.7973
GRMZM2G072855	1060				121.646	108.64	116.969	127.811	111.652	163.385	122.009	138.496	94.0924	110.969	110.563	119.299
GRMZM2G139874	3317				174.563	175.104	187.67	168.527	180.123	142.689	190.214	178.028	166.108	185.338	166.017	165.596
GRMZM2G076410	3133				1.26544	0.802189	0.676312	0.871749	1.52529	1.01905	1.09416	1.4885	1.58856	0.789345	1.36285	1.06054
GRMZM2G165865	679				0.463407	0.284724	0.28369	0.280631	0.822614	0.443587	1.19331	0.824178	0.293193	0.280165	0.28157	0.287851
GRMZM2G080129	1703				32.3337	30.5373	33.3674	29.5762	21.902	32.295	20.9709	23.3311	24.3538	24.1653	31.8456	27.2002
GRMZM2G006293	1256				59.3732	49.7172	61.7037	64.578	44.6192	70.7427	41.2372	49.0606	48.8713	55.1815	59.6188	54.1017
GRMZM2G135536	1738				305.058	337.155	298.249	294.008	207.646	200.231	215.348	250.83	75.561	38.7834	50.5649	60.5396
GRMZM2G078985	2386				89.4374	90.5058	94.483	101.343	64.3246	97.8318	67.5256	73.7765	79.9037	79.5425	94.3643	85.1651
GRMZM2G025448	1083				5.05537	7.55697	4.80231	5.21969	9.11155	7.84277	7.07872	10.1623	8.88466	6.85047	6.41406	3.78991
GRMZM2G036966	6418				0.990338	1.21495	1.01045	1.05893	0.937984	0.929211	0.708926	0.649118	1.02362	1.11646	1.49938	1.20799
GRMZM2G121776	10969				3.94141	3.8716	4.05657	4.17495	4.00015	3.68497	4.34683	4.00775	4.09565	3.83274	4.4097	4.12795
GRMZM2G108008	3771				2.28626	1.52092	2.67323	2.24016	2.35344	2.82746	2.19823	2.98449	2.65719	2.03466	2.28145	2.67788
GRMZM2G409726	3392				260.869	282.525	269.46	245.956	324.891	248.256	343.259	288.443	297.893	339.431	324.035	315.514
GRMZM5G816432	2489				1.49173	1.83826	2.60549	2.47531	1.87008	4.4774	2.17857	3.17269	2.69276	1.91073	2.84206	1.64904
GRMZM2G067376	1001				15.0254	16.6739	11.995	11.9925	12.5859	10.6517	12.0171	15.5915	17.8328	19.5743	19.0358	19.2001
GRMZM2G135608	1441				0.131014	0.0447207	0.133675	0.0440778	0.990575	0.710663	0.994814	1.16506	0.598661	0.572061	0.221126	0.135636
GRMZM2G702889	4161				3.58437	3.7634	3.03992	3.06819	4.07182	3.92329	4.1192	4.28877	3.52449	3.4898	3.32351	3.27239
GRMZM2G398275	12560				0.49603	0.456639	0.40386	0.530986	0.726359	0.599514	0.620295	0.72774	0.73439	0.681565	0.877791	0.700262
GRMZM2G130755	1796				3.46889	4.12633	4.18285	3.43043	5.21788	2.85096	3.29682	4.32765	3.21451	4.62517	2.44837	3.30105
GRMZM2G046264	5030				0.688108	0.576523	0.599961	0.517725	0.357811	0.491015	0.483253	0.531556	0.567286	0.617719	0.316743	0.841903
GRMZM2G030583	4723				1.479	1.65097	1.074	1.1431	0.144543	0.140299	0.145162	0.355463	0.407457	0.0134259	0.0944528	0.344857
GRMZM2G014071	4005				11.4548	9.89566	8.00002	6.01063	20.5323	15.6276	21.4294	16.2863	12.6422	16.0071	12.3002	15.3075
GRMZM2G354013	3397				7.91033	6.7345	7.08809	6.52549	5.2799	5.58591	5.11902	5.80246	7.28643	6.02934	6.28469	6.9619
GRMZM2G408458	1251				61.7233	72.9936	66.5696	70.6242	42.1186	46.6601	47.8789	52.2389	61.9035	59.4571	53.9477	57.8593
GRMZM2G177072	3022				7.18434	9.23349	8.18012	8.17596	10.9049	12.0997	11.2404	9.69114	7.09267	8.20437	8.83597	7.86892
AC207619.3_FG001	1260				1.24862	0.869462	0.866307	0.655324	1.92096	1.38646	1.33558	1.13503	1.10599	0.75489	0.556361	1.49949
GRMZM2G064873	10533				4.37939	4.27659	4.04161	3.87742	4.96705	4.54668	4.68061	4.64591	4.52979	4.25628	4.60434	4.41016
GRMZM2G041878	136767				0.645563	0.658245	0.603275	0.688721	0.643001	0.603858	0.665805	0.617855	0.703054	0.712616	0.737623	0.77218
GRMZM2G090105	3157				2.73091	2.79652	2.7457	3.1587	2.18209	2.34698	2.38885	1.51658	4.09885	2.55089	2.36182	2.78597
GRMZM2G084325	1297				0.14556	0.447172	0.643571	0.146915	0.717752	0.325115	0.336385	0.43147	1.17676	0.440013	0.933573	0.251158
GRMZM2G109284	7353				15.3625	16.0997	16.7049	17.0603	15.2517	14.8202	15.0626	14.435	15.3512	17.2735	18.5388	15.8158
GRMZM2G052036	950				0.198728	0.203503	0.33794	0.066859	0.979921	0.951145	0.328038	0.327261	0.349259	1.53521	1.00624	1.71448
GRMZM2G144398	5951				1.32185	1.28863	1.49975	1.33415	2.38819	1.89291	2.06326	2.53901	1.95141	1.6516	1.89547	1.7626
GRMZM2G035526	3169				11.4979	10.92	9.54315	12.1661	11.3391	13.7814	10.955	11.2037	11.1611	9.82476	11.4828	9.06636
GRMZM2G020433	5615				0.661248	0.470551	0.423102	0.48641	0.386849	0.203837	0.233103	0.254699	0.153637	0.14681	0.124847	0.150838
AC234522.1_FG005	708				11.9995	10.8314	11.1549	11.0346	17.7945	19.8245	18.0467	18.3553	5.90485	6.00074	5.67077	10.5823
GRMZM2G132144	41277				0.0777542	0.0702549	0.0544444	0.0723225	0.0826948	0.0598349	0.058889	0.0738136	0.0691292	0.0814199	0.0910916	0.0678699
GRMZM2G344163	2438				24.9606	21.8597	20.6216	19.6175	27.9761	14.998	26.9199	27.3152	13.6366	12.0943	10.9525	12.4796
GRMZM2G155783	1735				4.75153	4.41998	4.40393	4.28321	6.97523	3.9928	4.84967	5.4116	3.71	3.10658	4.37101	3.56731
GRMZM2G086964	8655				7.30737	6.45542	6.84743	7.80099	6.21692	8.13629	6.70441	6.94717	7.33747	8.0225	8.47506	7.42962
GRMZM2G388892	23866				1.62692	1.4662	1.85905	2.04126	1.8801	2.885	1.99261	2.17027	1.83791	1.89972	2.2457	2.20298
GRMZM2G397788	2429				0.440437	0.397957	0.290776	0.392236	0.178852	0.4712	0.282256	0.588774	0.62835	0.809277	1.02323	1.0997
GRMZM2G070649	2525				20.6612	20.5961	22.5557	24.0732	16.5416	18.1075	12.0705	11.8449	21.1561	24.3347	27.8387	22.5252
GRMZM2G312075	1520				0.703829	0.127189	0.633638	0.626803	1.75569	0.435941	1.10713	0.940877	1.35338	1.04294	1.13202	0.900103
AC211190.4_FG004	3671				1.35427	1.07082	1.20686	1.22845	1.7075	1.0338	0.865892	1.40586	1.35575	1.12277	1.23256	1.54401
GRMZM2G030790	976				32.9483	54.8686	41.6435	32.7342	20.1573	14.134	24.9692	21.5972	5.09933	3.96317	3.19949	2.20283
GRMZM2G455828	2001				73.3719	67.0833	75.0544	78.1174	63.6124	98.5321	67.6847	79.7056	65.9613	66.8332	77.8693	65.9317
GRMZM2G160563	2490				15.6442	16.9	14.4663	15.3816	13.2847	12.701	12.5906	15.4076	16.2833	13.4716	10.4679	12.3759
GRMZM2G043884	1116				0.958621	0.173233	0.287673	0.170742	0.500497	0.377844	0.279244	0.612882	0.416232	0.738656	0.970777	0.525406
GRMZM2G326064	3314				2.67749	2.50847	1.14312	2.58741	3.38961	1.94496	2.76467	2.57049	2.82337	2.54485	2.74991	2.49671
GRMZM2G153569	2922				23.4536	23.2672	21.4688	24.4109	16.5455	23.5226	16.3177	17.5559	22.2333	21.9833	23.9255	20.8918
GRMZM2G077991	3024				22.3295	22.0562	23.5899	26.192	19.6816	28.9841	20.4666	20.4593	22.7122	21.1579	22.4863	23.2895
AC205484.3_FG005	8924				0.1904	0.0794338	0.0935356	0.106762	0.299042	0.222758	0.244448	0.27174	0.156157	0.177641	0.207097	0.226318
GRMZM2G134020	1357				97.8972	103.383	86.0689	78.3068	114.931	102.411	124.517	126.971	83.1814	74.4387	66.0768	86.0829
GRMZM2G083797	3119				13.4981	15.31	12.7429	12.1574	7.93928	5.42713	8.93244	7.27656	10.489	12.6252	9.86885	11.8436
GRMZM2G319307	3833				2.15077	2.43782	2.697	2.43591	2.08869	1.58731	1.12199	2.35222	2.51033	2.43188	3.5414	2.90652
GRMZM2G154628	3016				170.994	165.316	165.056	157.211	125.379	109.913	114.797	133.616	130.496	126.128	111.927	123.28
GRMZM5G862959	37351				0.978895	1.05417	0.87844	0.926782	1.29437	1.36926	1.22315	1.3268	1.09619	1.08483	1.25406	1.21576
GRMZM2G052166	3262				6.7715	7.76392	7.14523	6.75661	10.2548	11.3202	10.9484	11.5705	8.7272	8.5727	9.59251	8.2087
GRMZM2G105469	1681				6.4765	9.08559	7.67753	7.82143	2.76896	3.046	4.33807	5.51146	1.53957	1.5466	0.568667	1.58903
GRMZM2G017089	9932				5.29068	4.80788	5.51449	5.95383	5.06766	6.01057	4.47436	5.17747	5.29832	4.53937	5.25511	5.29363
GRMZM2G017578	3692				8.9146	7.38331	8.39999	11.1308	6.30366	11.1766	5.68914	8.26929	9.29245	8.26126	8.44077	8.80553
GRMZM2G123790	11297				0.718602	0.667414	0.596787	0.567861	1.02731	1.16778	0.921364	0.919183	0.769502	0.746537	0.738997	0.824688
GRMZM2G090904	7910				18.8951	18.1433	17.3793	19.1672	15.3546	16.0917	14.6323	13.4972	17.2735	17.4841	18.3774	18.112
GRMZM2G131087	3570				4.28351	4.60304	2.7518	4.60803	41.9481	41.4587	53.8249	37.4646	5.14888	4.77801	5.55171	6.29604
GRMZM2G039417	3801				0.778148	0.627301	0.625025	0.919069	0.93068	1.18862	0.836277	1.52137	0.85546	0.550527	0.788015	0.737033
GRMZM2G112640	6885				2.9523	3.43506	3.62776	3.21962	3.63266	4.73339	3.95599	4.00081	3.51796	3.26954	3.87833	3.73775
GRMZM2G023655	1473				11.2361	11.5935	11.6386	8.58092	5.43514	7.23852	6.22003	5.02334	5.4511	4.8645	2.03343	3.31723
GRMZM2G091811	4737				4.79585	4.58457	5.0559	4.65275	4.72963	5.02311	4.32883	4.63361	4.833	5.18049	4.61451	3.91975
GRMZM2G165815	3189				10.1234	10.6899	11.0538	9.81919	9.78897	13.7328	12.2153	10.3535	12.1731	10.8369	12.5299	10.5622
GRMZM2G464263	1644				0.803858	0.666376	0.585845	0.965877	0.264253	0.989329	0.568679	0.189111	0.524739	0.424281	0.891581	0.435921
GRMZM2G001024	2140				8.38095	6.71527	8.25111	8.63699	13.6594	12.8079	12.5528	12.988	8.46546	9.6894	11.4056	12.0863
GRMZM2G161087	39586				1.13983	0.978375	0.981312	1.02849	1.02375	1.0363	1.03758	0.972294	1.23546	1.17415	1.10921	1.40057
GRMZM2G035092	923				7.56804	6.63276	7.02608	4.88585	7.86697	8.81071	6.27999	4.91779	5.9673	6.66397	6.55929	4.72922
GRMZM2G069141	1582				1.39227	1.67013	1.42054	1.08403	1.37305	1.33273	1.53651	1.13983	0.880875	0.681405	1.32936	1.11192
GRMZM2G344924	5463				9.06579	8.59941	8.47417	9.75471	11.2354	11.0819	11.1466	10.6877	8.66084	9.25103	9.6707	8.95623
AC199363.4_FG003	3688				2.09882	1.72988	1.7236	0.912785	2.642	1.97639	2.3491	1.97262	2.24916	1.9429	1.88352	1.78421
GRMZM2G447218	1029				1.77355	3.3192	2.18397	2.65422	3.55844	4.03936	3.57367	4.16948	2.25712	2.64982	3.15856	2.84914
GRMZM2G014004	32228				2.228	2.16955	2.22144	2.12653	2.47453	2.31962	2.58956	2.44451	2.18878	2.18597	2.20088	2.28232
GRMZM2G360794	1423				4.64351	4.12106	6.45245	4.95452	1.52646	3.2596	1.4454	1.26719	6.0157	7.70911	9.89742	7.64589
GRMZM2G386337	8923				0.627684	0.729429	0.554081	0.434213	1.00851	0.803369	0.915037	1.01043	0.855241	0.689325	0.807053	0.795852
GRMZM2G137435	3899				15.543	15.0239	14.7059	14.5473	15.2647	14.8165	16.7048	13.38	17.411	20.5406	19.7283	18.8984
AC234522.1_FG009	1613				3.86245	5.23371	3.78166	5.00095	5.4251	4.2201	3.67086	3.66216	4.97797	5.14991	5.09671	5.21041
GRMZM2G180704	7632				10.5791	9.3472	10.3565	10.2115	10.6933	9.77939	10.9024	9.37747	12.0946	11.9061	11.7487	11.7035
GRMZM5G857930	6309				3.82032	4.30025	3.59259	4.21829	4.55453	5.07006	4.57402	6.00213	4.17572	3.38713	3.94958	4.82251
GRMZM2G116360	1853				0.984883	1.63454	1.4207	1.19971	0.904298	0.682689	0.504538	0.302006	1.75478	1.81369	0.584666	1.23058
GRMZM2G312933	500				0.881029	0.386655	0.642086	1.65142	0.620617	1.32526	0.872582	1.36795	0.92903	0.380465	0.382372	0.130301
GRMZM2G363187	73898				0.0332119	0.037498	0.0269353	0.0300828	0.0562685	0.0578768	0.0649436	0.0563755	0.0691448	0.0266006	0.0508808	0.0537791
GRMZM2G086835	1080				5.41903	5.66855	5.41017	4.52846	10.7459	17.1235	12.9848	13.7601	7.18892	4.2861	3.83552	5.85146
GRMZM2G416751	12284				6.03999	6.60478	6.16265	7.09928	5.78481	6.46821	5.60661	6.52472	5.81805	5.95186	6.46936	6.27425
GRMZM2G110511	1748				4.28418	3.50231	1.5795	3.23394	3.72796	7.20251	5.95461	4.94449	2.99907	6.63854	5.86974	8.01334
AC149475.2_FG003	4582				10.5067	10.506	10.4959	11.3808	10.5242	11.9768	10.3516	10.1371	12.064	9.75656	11.1963	9.3986
GRMZM5G806358	6370				31.248	28.7412	32.1446	34.4103	37.539	41.392	37.0539	34.0768	31.6378	34.5922	37.9871	32.7184
GRMZM2G147119	1095				0.862063	1.23588	0.645018	1.21812	0.283387	0.0550129	0.512279	0.511066	0.424214	0.521184	0.174599	0.416486
GRMZM2G179366	2554				9.78209	10.2694	8.97513	10.0223	9.64702	12.0054	8.46811	9.03237	11.2504	8.96291	9.45699	10.0761
GRMZM5G873870	3705				0.492574	0.365261	0.67588	0.120003	1.0553	0.634097	0.992526	0.923045	0.805983	0.462103	0.430018	0.7913
GRMZM2G462719	1617				1.90699	1.8731	1.31038	0.510642	1.03628	0.856834	1.27198	1.03825	1.43635	0.980377	1.22176	1.16844
GRMZM2G046841	1354				163.647	152.73	179.395	190.032	141.678	199.982	152.412	164.817	161.389	171.172	175.042	191.457
GRMZM2G091245	15481				0.613818	0.595264	0.601398	0.447209	0.749663	0.805472	0.760923	0.70289	0.664407	0.782343	0.712167	0.635469
GRMZM2G324860	5267				2.42546	3.80513	3.37683	2.78569	2.7219	2.09299	2.18921	2.37291	3.71672	3.62382	3.81138	3.3274
GRMZM2G124965	5549				9.12942	8.9539	8.50483	9.53485	10.3902	9.12978	9.15421	8.68431	8.33527	9.5419	8.80877	9.28706
AC193754.3_FG008	2040				3.97944	5.4018	4.5009	4.88824	4.83716	4.75417	3.26913	4.35867	4.84683	5.31531	4.71717	5.26951
GRMZM2G370863	678				0.46409	0.855431	0.473515	0.0936815	0.274609	0.0888483	0.459641	0.641973	0.685125	0.0935262	0.657965	1.44138
GRMZM2G089958	3422				3.32859	4.95277	3.47124	3.95351	2.12192	5.47469	1.80316	3.17985	3.19967	3.57635	5.90356	5.23563
GRMZM5G898668	2292				53.0188	50.7499	47.1479	40.4319	50.7703	37.7678	53.1631	53.5798	63.2034	56.5772	46.6287	51.6484
GRMZM2G048205	4421				4.65467	4.32921	4.02302	4.35317	4.95539	4.15584	3.62319	4.26158	3.85757	4.80493	3.53167	3.93466
AC205057.3_FG004	2446				2.95872	3.0298	2.9663	2.25916	3.67904	3.66952	3.33805	4.75372	3.44547	3.08499	4.09051	4.23504
GRMZM2G079796	20093				2.2832	2.25467	2.17618	2.32973	2.51731	2.2635	2.53428	2.31785	2.9162	2.55309	2.64836	2.69447
GRMZM2G161868	2823				49.0649	51.2481	51.9264	51.2763	52.1248	57.081	51.9946	57.9066	46.1906	44.0034	48.9196	50.1032
GRMZM2G040389	3261				5.6929	5.94823	5.96603	6.75868	4.28208	6.22527	4.52976	4.67158	4.94489	5.38632	6.39045	5.614
GRMZM2G154743	3046				1.01234	1.03667	0.695628	1.10517	0.835367	1.04815	1.00264	0.877783	0.544643	1.10334	0.815961	0.705831
GRMZM2G000614	9665				0.397182	0.42006	0.378675	0.440308	0.224745	0.330334	0.238604	0.225172	0.514945	0.321482	0.520907	0.559491
GRMZM2G001934	3628				45.3593	40.1966	38.4579	44.1006	29.7136	29.5052	26.6798	31.8954	36.8927	35.3583	37.4678	37.4058
GRMZM2G171818	2352				34.8633	36.0297	33.169	27.5182	24.5661	22.3592	20.3253	25.353	27.8472	25.4236	20.9448	24.7915
GRMZM2G083475	7918				5.79394	5.44481	5.70076	6.48958	3.97389	6.39822	3.77049	4.53115	6.74655	6.68704	8.39467	7.08442
AC203985.4_FG005	441				73.7758	76.425	82.2627	83.3918	58.6842	84.2802	42.2582	64.4356	66.6602	76.3517	91.7635	72.8325
GRMZM2G031210	7258				2.38439	2.47719	2.2028	2.45908	2.47118	3.12898	2.70503	3.07557	2.56916	2.21038	2.62536	2.03763
AC213612.3_FG002	17569				1.25009	1.33147	0.953865	0.994189	1.99584	1.49835	1.59995	1.86514	1.40885	1.23797	1.26594	1.64276
GRMZM2G473385	35394				0.563627	0.500697	0.462598	0.475554	1.15552	0.84247	0.8118	0.897718	0.714327	0.689754	0.675206	0.627684
GRMZM2G353905	3625				1.89226	1.86661	1.96611	2.40047	1.21555	1.51221	0.911268	1.08064	2.03197	1.06705	1.38884	1.67144
GRMZM2G169462	6082				7.21188	6.91893	7.06274	8.44862	6.27555	7.49771	6.54836	6.53285	8.04123	8.33035	8.70742	8.96594
GRMZM2G358491	7227				2.30754	2.04197	1.5548	1.45014	4.9378	4.62609	5.18316	4.41375	4.63698	6.69467	6.02278	6.03094
GRMZM2G156517	3255				14.0168	11.8194	12.7628	13.0154	29.4197	25.0025	28.3584	22.7133	14.9436	15.4874	15.4084	14.9916
GRMZM2G474555	620				239.644	188.234	198.322	237.57	111.21	157.691	97.4115	132.082	194.475	213.653	205.885	205.013
GRMZM2G082112	30213				0.0604041	0.0746529	0.0616307	0.0525569	0.125302	0.129598	0.129964	0.166702	0.0724806	0.111236	0.0907004	0.0970365
GRMZM2G007698	2106				1.4642	1.92777	1.55491	1.77941	0.265221	0.0286036	0.0887853	0.206675	0.85076	0.752739	1.05912	0.525905
GRMZM2G058358	432				3.35047	1.04421	0.445893	1.91136	2.15492	1.81275	2.74125	2.15902	1.07527	2.49533	1.91776	2.26216
GRMZM2G178486	777				60.9868	69.9164	52.3089	40.1369	77.3974	65.201	92.1673	100.112	94.2011	77.4476	72.2586	78.3984
GRMZM2G039362	1566				3.97837	2.181	1.35305	2.47412	7.96577	6.73171	10.4675	6.63091	5.04263	11.1353	8.26112	6.78129
GRMZM2G355229	1956				0.225212	0.0329461	0.361091	0.162362	0.666306	0.523551	0.47797	0.158946	0.237482	0.486279	0.228068	0.566235
GRMZM2G061718	2156				5.80853	4.93182	5.15217	5.27336	2.90734	7.06888	3.03542	3.77808	10.0031	11.0881	10.3751	9.57915
GRMZM2G082302	5141				8.06677	8.61155	6.68189	7.62291	14.4018	13.3461	14.5362	13.7519	12.1721	10.7925	9.6814	10.8858
GRMZM2G010649	2320				5.83193	5.97204	5.67361	6.76227	6.07241	7.03656	6.25959	6.29837	5.23437	5.32978	7.38923	7.38558
GRMZM2G122198	2354				1.79114	2.76495	2.48215	2.23952	3.24281	3.96647	2.88601	3.35464	2.84719	3.20556	2.51774	2.62926
GRMZM2G389948	3408				2.27126	2.28801	1.3	1.62145	3.15043	3.7296	3.52968	3.44835	2.70655	2.62351	2.59926	2.88665
GRMZM2G047161	6119				1.12101	1.21113	1.08081	0.944592	1.20695	1.42747	1.31398	1.31086	0.791669	0.943026	1.07273	0.372653
GRMZM2G161154	1223				33.3949	29.4549	31.9731	25.7076	102.861	102.599	94.7395	99.396	27.2925	16.0212	17.2479	21.7878
GRMZM2G398628	2637				1.36028	1.14858	0.852219	1.46928	1.71805	1.94173	2.00903	2.28723	1.13241	1.94777	1.18419	0.914131
GRMZM2G052586	5494				6.10521	6.88528	5.55134	5.49147	10.7427	9.87905	8.79207	10.1747	8.12883	7.30597	6.64662	7.38782
GRMZM2G023059	3114				0.303134	0.351806	0.350529	0.224366	1.49474	1.18002	0.980744	1.29791	0.27703	0.427626	0.675352	0.313826
GRMZM2G126586	1981				16.9954	15.8422	14.3586	13.4342	11.9361	11.5856	16.2032	17.6087	16.7824	11.9395	10.0692	13.3195
GRMZM2G361718	2516				3.67679	3.86757	4.21082	5.42764	2.34335	3.04069	1.31294	1.75467	4.45736	4.76337	4.73659	4.89404
GRMZM2G024976	7184				3.39005	2.68211	3.15502	2.97952	6.93701	6.24696	6.67172	6.91559	4.20288	4.79288	3.94756	4.19886
GRMZM2G461356	11156				6.76352	6.30215	6.31381	6.74673	7.02616	7.4462	6.70985	7.17329	7.90529	6.87196	7.67189	7.85471
GRMZM2G476555	948				49.986	46.8364	50.7302	65.861	45.4988	68.055	48.5863	48.4713	47.3895	45.1501	51.561	48.8627
GRMZM2G025014	2892				36.753	33.8033	34.3467	36.6557	39.2928	47.6789	35.4524	41.4746	32.4683	34.6654	40.789	39.2659
GRMZM2G368806	1593				3.27887	2.95311	3.18423	3.54861	2.14274	1.24789	1.5259	1.83455	2.70769	1.79126	2.04028	2.41298
GRMZM2G038153	6443				8.99567	9.13177	6.32818	6.73311	2.89936	2.34674	3.51153	3.65763	3.6769	0.875921	0.464884	1.40554
GRMZM2G062772	3274				7.4771	7.97166	6.02078	7.58545	6.69144	4.13983	6.45356	5.60263	7.84393	7.57288	6.44294	6.90506
GRMZM2G141499	4212				4.82588	5.8598	6.14342	4.93109	5.05393	7.30822	4.51325	5.41784	5.75051	6.33806	5.91593	6.20258
GRMZM5G825707	7080				0.702192	1.02853	0.843418	0.852263	0.692496	0.791277	0.64264	0.676248	1.04038	0.600074	1.17916	1.11344
GRMZM2G098912	2861				0.901837	0.743307	0.83038	1.57625	0.368769	0.694824	0.239636	0.456405	0.719027	1.26334	0.690524	0.660384
GRMZM2G027311	42843				0.483257	0.425676	0.496068	0.594495	0.37808	0.465401	0.429161	0.442658	0.583933	0.513585	0.519135	0.485096
GRMZM2G100067	3129				1.14639	0.885595	1.21071	1.80662	0.971883	1.94444	1.01588	1.13271	1.37851	1.72257	2.66809	2.2279
GRMZM2G432075	8011				0.36921	0.361991	0.71334	0.547074	0.348617	0.819632	0.521274	0.504516	0.505295	0.340365	0.389802	0.463559
GRMZM2G315072	7933				9.03542	7.87152	8.0372	8.71914	4.92081	5.42935	4.37619	5.08693	7.25242	7.8574	8.23419	7.92513
GRMZM5G890043	821				4.67572	5.72997	4.14501	5.80232	5.97183	4.03551	4.93456	5.22582	4.76881	3.16668	3.80354	6.74516
GRMZM2G053384	2380				2.19464	1.81414	2.13129	2.5353	2.89447	3.06258	2.48785	3.26574	2.20268	2.21138	3.61486	3.31226
GRMZM2G059020	21390				0.267727	0.231981	0.201121	0.193013	0.200199	0.121098	0.183573	0.218021	0.238881	0.192693	0.23537	0.179704
GRMZM2G412207	8223				0.604587	0.603438	0.663715	0.749247	0.807564	0.725244	0.644268	0.718359	0.572967	0.408704	0.457253	0.451608
GRMZM2G061912	3245				34.6167	35.3292	34.2116	33.4511	26.1443	29.9804	28.9068	27.0755	33.7624	34.5291	33.2096	33.1875
GRMZM2G418711	1461				1.76602	1.0145	1.09871	0.99991	2.16642	1.03079	1.91973	1.65983	1.68056	1.60588	2.48633	1.9175
GRMZM2G126106	3402				4.45805	4.33784	5.15254	5.02229	5.19917	7.3484	5.33134	7.25612	4.66192	5.16307	6.35038	5.91753
GRMZM2G052403	8631				8.64011	9.19114	8.53288	9.20618	10.3903	11.3276	10.4493	11.6781	9.52602	9.42602	8.92688	9.00525
GRMZM2G120329	9882				3.19047	2.57587	3.24227	3.45154	3.02081	4.45606	2.63008	3.37892	2.4376	2.91964	3.59207	2.99974
GRMZM2G386923	10367				2.74984	2.16943	2.73136	2.42007	2.77173	3.15519	2.39882	2.69303	2.70763	3.23568	2.82159	2.78399
GRMZM2G121937	8438				0.574266	0.603337	0.585928	0.383896	0.831117	1.335	0.805128	1.30431	1.07741	0.759005	0.76281	0.779827
GRMZM2G007957	3985				4.59544	4.2207	4.01203	4.60631	8.11396	6.75707	7.89844	6.28818	4.21302	5.64889	5.45332	5.50958
GRMZM2G308369	12410				0.502025	0.295989	0.336306	0.250789	0.525099	0.412597	0.336497	0.435909	0.390349	0.352566	0.374874	0.425236
GRMZM2G181542	5486				13.9145	13.6379	14.08	14.1134	9.85339	17.2943	12.8949	12.7964	11.455	12.3562	14.0677	12.8852
GRMZM2G303728	2435				1.99	2.62004	3.45434	3.99095	2.88007	2.79549	2.02212	2.63019	1.7714	1.84894	2.3293	2.38126
GRMZM2G056773	6301				2.48686	2.40343	1.94633	2.28823	2.33433	1.88337	1.69147	1.68747	2.58023	2.48571	2.90273	2.86409
GRMZM5G894432	2283				3.72126	3.41548	3.68433	3.08817	4.64851	6.30625	4.6138	6.40045	3.924	3.86075	4.15925	3.96666
GRMZM2G059010	15249				1.77043	1.7707	1.89902	2.21175	1.56691	2.14505	1.64718	1.56989	1.77115	1.70908	2.29438	2.15758
GRMZM2G020073	6539				1.02976	0.877104	0.932836	0.845067	0.977573	1.07784	0.94363	1.16961	0.943785	0.998824	0.88688	0.866811
GRMZM2G172101	7472				14.2082	13.8596	15.167	14.5954	13.0153	15.2613	12.3203	12.6074	14.5383	13.2304	15.5313	14.5001
GRMZM2G404081	1895				0.0332088	0.782152	0.576014	0.234624	1.80126	1.62121	0.690698	1.34531	0.315163	0.568856	1.24431	0.790743
GRMZM2G058681	13665				0.437498	0.2971	0.277227	0.292829	0.349707	0.392337	0.433303	0.32307	0.237951	0.292344	0.2565	0.319434
GRMZM2G380015	1175				5.83782	5.42962	6.06566	8.59494	9.56014	8.45912	9.91932	6.50902	7.5113	7.17756	6.56269	7.37446
GRMZM2G137176	1303				16.8556	14.6887	16.1137	17.4023	15.0034	22.6995	15.6416	19.9948	16.3479	13.2856	17.2649	15.8501
GRMZM2G093574	3233				16.1755	15.7668	17.8148	19.5086	14.5316	22.1542	15.6348	21.0984	15.0042	14.6906	16.6566	15.8594
GRMZM2G050984	6401				10.6081	9.27223	9.63982	11.3815	25.9358	20.1864	23.7683	19.4767	12.9484	13.2845	13.9285	15.9695
GRMZM2G458650	2921				1.14184	1.87525	0.901251	1.50038	1.93345	2.0829	2.11243	1.59653	1.93103	1.41106	1.59267	1.44977
GRMZM2G077068	5575				6.26484	5.16696	5.37855	5.89019	8.44929	8.266	8.28422	8.15307	6.98706	8.42823	7.51026	7.21036
GRMZM2G181354	2592				9.00743	6.19066	6.16819	8.55212	13.576	8.66868	9.97909	10.2913	9.29337	8.19545	7.99067	9.62677
GRMZM2G076437	3076				1.45256	1.61316	2.10828	1.63126	2.96589	2.80046	2.5328	2.72895	1.66114	2.04085	1.92678	1.96976
GRMZM2G037778	1701				1.22088	0.719816	1.39666	1.53096	2.7364	2.23108	1.64887	1.9374	1.59949	1.60298	2.36032	2.18317
GRMZM2G443180	1272				2.02842	2.38113	1.96866	1.84756	3.75688	4.68843	3.38096	3.95956	2.76497	3.93825	2.65536	3.02191
GRMZM2G464895	1628				16.5831	12.3897	17.0776	16.3472	5.75633	10.4716	4.17302	5.38534	14.7963	14.061	19.6118	18.4486
GRMZM2G108565	6241				1.84527	1.37331	1.43006	1.41463	1.7999	1.53469	1.40813	1.32509	1.60555	1.6155	1.31726	1.61806
GRMZM2G301355	2958				4.36132	4.85824	3.49479	4.91723	3.58774	3.6453	3.89809	3.80477	4.41946	5.42357	4.07191	4.60325
GRMZM2G018775	7486				11.0377	11.475	10.3355	9.8337	12.5433	10.6139	12.7469	11.8861	12.1177	11.6301	11.5522	11.2529
GRMZM2G111998	3020				37.3624	30.5782	34.4218	43.641	6.47332	9.07577	4.14827	7.76217	21.2481	24.2095	24.5419	22.5437
GRMZM2G342744	216				3.2048	2.6851	2.08083	2.05839	3.73519	3.62551	3.75118	3.16656	1.53609	3.22925	3.24544	2.11135
GRMZM2G121452	8344				7.80599	7.56103	7.94912	9.03566	8.81389	9.97007	8.59764	8.74122	8.48578	7.95674	8.72985	7.80024
GRMZM2G320305	4083				1.40257	1.27843	2.06009	1.54007	2.1736	2.78844	2.82404	2.54323	1.86905	1.97236	2.10712	2.28178
GRMZM2G040843	10460				2.76149	2.8648	2.32649	2.49571	3.50654	2.72401	3.54538	3.32299	3.31796	3.20691	3.3814	3.08312
GRMZM2G301904	8870				0.986173	0.922683	0.875901	0.866453	1.29441	1.24281	1.20157	1.29687	1.1596	1.19387	1.35792	1.12379
GRMZM2G033126	12815				0.437052	0.477724	0.46597	0.530333	0.256673	0.399558	0.500953	0.344499	0.574786	0.440387	0.571892	0.513475
GRMZM2G066222	2538				47.3839	44.6629	51.0279	55.8831	44.3332	71.181	52.8235	54.5603	45.7821	49.4944	55.8191	50.8008
GRMZM2G059799	2592				2.7435	1.41714	2.40287	2.03389	13.6239	12.7125	11.999	12.0185	2.48335	2.51979	2.33573	2.68946
GRMZM5G854613	6067				33.1197	37.102	34.4273	33.1347	41.787	32.0607	42.4795	35.3072	33.6992	33.0798	34.7792	35.1256
GRMZM2G058498	11277				2.19311	2.15437	2.07822	2.45007	2.1188	2.50529	2.01733	2.17797	2.4656	1.87246	2.44697	2.37446
GRMZM2G337113	2037				1.32843	1.29708	1.60758	1.83969	6.61138	4.87946	4.43665	5.28085	5.17974	3.20634	2.34642	4.12587
GRMZM2G450424	2679				7.07059	6.32638	7.35799	6.66219	8.36292	7.53271	8.58483	9.21438	7.95122	8.49737	7.77875	7.56318
GRMZM2G039263	5473				24.641	23.3491	25.4465	29.7677	22.4864	29.0024	21.9905	24.6424	25.3288	25.0144	28.0043	25.8673
GRMZM2G350793	3450				0.127685	0.018679	0.0186112	0.0920522	0.449722	0.331752	0.30712	0.486624	0.519333	0.496258	1.20068	0.623177
GRMZM2G377161	3713				0.52541	0.607457	1.12404	0.769788	1.08646	1.80085	1.02396	1.15551	1.62636	0.939292	1.18429	1.00015
GRMZM5G875655	2986				11.2752	8.56787	8.36475	10.5718	7.17055	8.13007	6.32457	7.22584	8.51159	9.11025	10.778	9.70928
GRMZM2G410963	2163				1.83293	1.87697	1.03897	1.84998	2.09455	2.42293	1.23905	1.69607	1.93279	1.84692	1.6794	1.23493
GRMZM2G106631	7722				0.415626	0.40892	0.440696	0.304337	0.136629	0.132617	0.0887853	0.217411	0.214838	0.106752	0.140299	0.244672
GRMZM2G703415	6772				20.7693	19.0987	20.1482	21.4878	17.9532	17.8707	17.7171	16.8855	20.6466	19.13	19.1694	20.2512
AC234575.1_FG003	1230				0.460468	1.10024	0.469819	1.60081	1.46324	1.61617	1.26681	1.0616	1.45667	1.18573	0.673555	1.21826
GRMZM2G009575	4324				9.7656	9.76176	10.647	8.53442	12.3291	12.1063	11.0846	10.3393	10.1135	9.6348	9.56519	10.9237
GRMZM2G181227	6041				2.0522	1.48279	0.627099	1.86101	3.74979	6.05284	7.23248	3.654	1.98825	3.97826	4.16699	2.98736
GRMZM2G311036	2107				65.2005	64.4425	45.7414	50.3727	161.03	120.907	202.423	122.736	59.8084	118.425	100.266	92.8555
GRMZM2G479746	16422				3.88957	3.30022	3.49937	3.87934	3.71493	3.89196	3.39684	3.86588	5.00664	5.34022	5.00997	4.51871
GRMZM2G016232	1623				93.0194	84.8513	86.5214	103.121	66.4974	108.045	73.3104	90.0705	82.0598	86.5402	89.6442	91.644
GRMZM2G157683	1011				16.1217	27.7275	10.4791	18.7847	39.3487	97.1811	91.6722	74.1113	21.8572	45.4726	24.2686	31.7696
GRMZM2G149288	1578				2.43268	0.367543	1.5869	1.32828	2.39909	1.18341	1.54041	2.24603	1.47185	1.24571	0.201929	0.37158
GRMZM2G013908	5933				7.49906	7.48372	7.82451	6.92649	8.23235	8.82317	7.38514	8.31089	8.10896	7.66316	8.13123	7.60984
GRMZM2G093344	2251				2.54406	1.86085	1.45475	2.17269	2.39865	2.80991	2.24278	2.18223	2.85955	2.45079	1.55712	2.51803
GRMZM2G377373	1257				1.75224	1.89688	1.37918	1.46537	1.53056	1.869	1.93378	1.73134	2.79796	1.76561	1.57167	1.71039
GRMZM2G174449	1526				1.11345	1.5625	0.462841	1.12381	1.34209	3.59224	3.30833	5.25634	2.91355	3.28273	4.63557	3.79972
GRMZM2G147869	1607				19.9326	19.2886	19.1387	23.0428	24.7551	25.0778	24.3181	25.2665	19.1191	20.0847	20.5819	20.4735
GRMZM2G469175	2299				0.027373	0.084092	0.0837868	0.138138	0.782857	0.393035	1.49108	0.784346	0.72161	0.965366	1.19197	0.59511
GRMZM2G067080	4503				4.40221	4.6797	4.80531	5.00737	4.12091	6.75567	5.02438	5.26104	5.17257	4.60478	5.67515	5.45451
GRMZM2G390009	892				1.62265	1.95061	1.51164	1.35292	1.32194	1.14806	1.18785	1.04562	3.05015	3.48333	2.0719	0.657346
GRMZM2G084762	3457				9.0473	8.92912	9.49106	9.86639	5.36779	7.54514	5.49893	7.2486	10.8839	11.6109	13.697	11.2887
GRMZM2G113473	1326				10.8681	8.69925	8.57083	9.7238	9.87557	12.3113	10.2939	10.3633	7.35657	7.50791	9.37186	8.00868
GRMZM2G054023	2166				1.48175	1.16032	0.503946	1.31959	4.21194	3.58765	5.72628	4.21995	3.21686	4.77191	4.03085	4.06062
GRMZM2G109821	13956				7.38159	8.01145	7.91796	7.31372	7.53758	7.67018	7.81994	9.04002	6.5665	5.64772	5.00934	6.40019
GRMZM2G037048	1299				3.05206	2.92695	4.30035	3.96058	3.48768	3.47801	3.88646	4.06872	4.34221	4.44217	5.73999	2.85879
GRMZM2G379758	6999				32.7556	33.8371	35.8977	37.1622	24.1632	28.8587	25.2461	23.072	30.2547	34.6544	41.6207	37.262
GRMZM2G341216	2136				0.6187	0.935261	0.691385	0.624455	1.07504	0.705046	1.25472	1.1353	0.590274	0.979661	1.04424	1.37255
GRMZM2G150893	2748				36.6637	34.8712	38.9504	32.151	17.8642	13.4376	19.619	20.6134	37.8885	42.4354	32.676	33.7369
GRMZM2G161285	9138				6.20491	7.00278	7.48327	8.06983	5.64382	7.93037	5.38151	4.79718	6.93512	6.51594	7.66445	7.33636
GRMZM2G030594	7626				1.98876	1.56332	2.56801	2.00726	1.78226	2.39345	2.1495	2.20964	1.85346	1.67133	2.33154	2.09308
GRMZM5G899349	3845				28.3965	27.5033	29.1402	32.6583	24.0015	27.276	21.4782	24.888	31.2553	30.0644	31.9721	30.0081
GRMZM5G874955	3536				8.31126	9.49506	6.40997	7.23896	23.1503	24.6851	32.5914	27.8015	17.9598	31.3647	25.1058	27.3978
GRMZM2G005947	3404				22.8318	23.6453	23.635	24.5369	20.511	21.8553	21.8072	23.0342	21.2685	23.2295	23.7204	25.1682
GRMZM2G458974	3563				4.18595	2.80342	3.15366	4.01098	4.16299	5.62999	4.42571	5.35761	3.92978	4.1823	4.59676	4.26046
GRMZM2G051327	4207				3.48534	3.44653	3.5256	4.36324	3.87978	4.19541	3.0371	3.65067	3.10739	3.87368	3.8931	3.76314
GRMZM2G123107	1410				0.133895	0.411335	0.045538	0.585609	1.98069	2.00797	1.98917	1.98446	0.0470633	0.944415	1.31073	1.24756
GRMZM2G373227	5406				0.500558	1.06093	1.00957	0.740198	0.677328	0.278576	0.334349	0.149526	0.822433	1.02048	1.09633	0.711038
GRMZM2G100321	3257				3.72908	3.10638	2.93739	2.8277	3.7157	3.75454	2.92787	3.03548	2.95428	3.40709	3.3459	3.54056
GRMZM2G162800	5293				0.891705	0.499177	0.71572	0.588	1.41875	1.4909	1.30707	1.56242	1.3164	0.587026	1.55318	1.16933
GRMZM2G131699	19938				1.66338	1.61284	1.58122	1.41763	1.76492	1.92458	1.5599	1.69967	1.84054	1.49161	1.95296	2.04881
GRMZM2G151193	3525				140.84	137.093	152.297	165.538	93.9992	129.006	92.6687	103.598	120.124	124.933	151.34	132.463
GRMZM5G864166	4711				2.20411	2.06555	2.41242	2.03586	1.75211	1.90525	1.52147	1.67625	2.35237	2.46321	2.692	2.61376
GRMZM2G430606	2698				2.35582	1.98248	2.68924	2.14231	1.49518	3.14816	1.8712	2.55817	2.33659	2.60882	2.52741	2.34232
GRMZM2G175867	4229				5.81837	5.71434	6.60457	6.86376	6.06088	8.07652	6.29315	7.16044	6.95132	7.39217	9.32798	7.77983
GRMZM2G468585	1462				0.0430442	0.0440783	0.0439183	0.0434446	4.28743	5.89207	3.7942	3.44498	0.0453894	0.390353	0.21795	0.222812
GRMZM2G076896	2638				0.0715663	0.0244285	0.219059	0.168541	0.729307	0.525209	0.354401	1.06068	0.427637	0.504786	0.265737	0.0246969
GRMZM2G437827	3364				2.15131	2.04975	1.66057	2.43566	3.52371	3.70675	2.94591	3.64132	4.55677	2.88402	3.08792	2.65327
GRMZM2G090028	3900				2.33973	2.75946	2.12382	2.91522	3.54865	4.61834	3.78758	4.48013	3.28393	2.94291	3.38252	3.65844
GRMZM2G039365	3653				33.4723	38.4044	26.2424	25.1943	19.3507	16.9356	20.0478	21.3961	20.4727	17.0634	15.9976	19.8501
GRMZM2G406600	2016				0.218509	0.671276	0.286646	0.47259	0.461768	0.268925	0.401912	0.277588	0.362079	0.220176	0.22128	0.226216
GRMZM2G112728	4161				1.46702	1.40934	1.40423	1.5112	1.26778	1.54905	1.54283	1.21042	1.35557	2.14874	1.54689	2.14506
GRMZM2G374969	10496				3.71132	4.07063	4.09256	4.73829	3.84929	4.66601	4.26956	4.31869	4.96303	4.41628	5.32489	4.87262
GRMZM2G404132	4973				12.1862	10.5093	12.4595	13.5513	8.17422	10.3084	8.0588	8.48985	11.5425	13.8603	12.5714	12.9567
GRMZM2G124654	2509				3.23557	3.9811	2.78945	2.30369	1.55834	1.41654	1.0185	1.21435	1.77205	1.8955	2.0066	1.73977
GRMZM2G165137	4572				8.71283	9.34501	9.90093	9.46072	10.4386	12.1084	11.0559	11.3289	9.21656	10.194	9.353	9.70415
GRMZM2G134694	23355				1.00506	0.891241	0.805529	0.86211	1.12405	1.11683	0.968735	1.04631	1.04277	1.14305	0.952314	1.01261
GRMZM2G065210	4620				3.90933	2.71998	3.34941	3.56075	3.88221	4.34191	3.54807	3.35124	3.60523	3.6921	4.20719	4.10362
GRMZM2G403007	1076				161.245	178.055	187.554	185.531	167.67	193.538	159.931	180.587	189.025	190.881	169.805	182.554
AC202110.3_FG004	2038				0.586694	1.10672	1.1027	0.342825	1.85759	1.56657	1.55971	1.73908	2.05134	1.5246	1.4697	0.86313
GRMZM2G474602	982				1.47394	0.328119	0.719241	0.194041	1.45358	1.77896	2.0945	1.9629	2.23	0.581158	1.10325	0.72979
GRMZM2G138585	1455				0.735272	0.841517	0.485426	0.829419	3.6256	3.60193	3.72678	2.86326	1.50506	2.13548	0.744596	2.10451
GRMZM2G050959	3077				2.55649	2.86923	2.48321	3.28211	1.71441	1.46829	0.708955	1.19227	3.98975	4.51315	5.23996	5.10277
GRMZM2G125216	1298				1.21207	1.0426	0.445206	1.32121	2.05597	3.85197	3.40927	3.78443	0.869112	3.46854	1.52202	2.96138
AC152495.1_FG012	2567				4.43726	5.14636	3.77698	5.46827	4.71446	3.91895	4.10335	3.31851	5.19603	4.52052	4.99005	6.57341
GRMZM2G103152	8197				15.7922	12.6338	13.8882	12.0647	17.9515	16.1897	17.4048	17.8339	15.9078	14.4428	15.246	16.7784
GRMZM2G018336	1354				0.604208	0.809101	0.521636	0.422189	3.7127	1.82408	3.08414	3.07684	0.343069	1.35813	0.800138	0.529286
GRMZM2G017685	818				0.230797	0.236342	0.549462	0.854128	2.04849	3.16661	1.90487	2.20441	0.892362	4.26356	2.72678	1.83186
GRMZM2G342649	660				9.24889	9.66637	8.65843	6.83279	7.42859	5.93265	3.87184	3.86268	8.14409	7.20577	2.99331	4.83692
GRMZM2G148913	12665				3.19498	3.56685	3.25986	3.41527	5.68919	5.64579	5.35921	5.26797	3.85109	4.01042	3.98021	4.22333
GRMZM2G316362	2380				1.77158	1.9766	2.29316	1.84143	1.74711	1.89829	2.43548	2.42971	0.641287	0.772652	0.722972	0.793849
GRMZM2G106647	10382				9.78934	8.50999	9.65417	10.8226	11.2921	11.3783	9.23923	10.2235	10.6039	9.22882	11.6813	10.4359
GRMZM2G052823	3893				9.26259	10.4121	9.87952	11.1435	7.7318	6.54538	8.5654	7.97012	11.6082	11.3204	11.2135	11.4636
GRMZM5G817651	1565				2.45289	1.44121	3.48737	3.0439	2.81558	2.80988	2.66832	3.05932	2.75614	4.98372	2.72832	2.70592
GRMZM2G139157	7588				4.65262	4.05101	4.54402	4.49501	6.37138	6.54946	5.52797	6.84239	5.37835	5.17281	5.38351	5.21168
GRMZM2G050405	91811				0.154223	0.150909	0.125185	0.1183	0.173725	0.177809	0.150029	0.157801	0.182864	0.152637	0.160344	0.12844
GRMZM2G021219	4885				6.27374	6.71468	6.79547	8.0484	5.09452	8.64435	4.47838	5.46061	7.10458	6.26968	7.16213	7.18854
GRMZM2G010743	2880				3.47429	3.37876	2.34094	2.49212	2.17647	3.99503	2.53204	2.48287	4.12441	3.06045	3.96091	3.32538
GRMZM2G172794	14700				0.509438	0.451536	0.414954	0.557386	0.840154	0.872853	0.928549	0.587958	0.609422	0.590971	0.715321	0.722415
GRMZM2G168651	1774				213.943	218.211	220.242	261.046	202.383	206.219	207.465	182.018	150.262	200.634	195.389	180.137
GRMZM2G022782	4241				2.62644	2.68954	3.28537	3.10017	2.76578	2.94023	2.86579	2.80036	2.89471	3.09503	2.35921	3.14921
GRMZM2G180254	6209				39.9436	41.0692	36.6389	32.0086	39.7718	31.7156	42.3914	35.4011	49.5156	48.5002	47.409	48.8234
GRMZM2G429057	2837				2.46221	1.79449	2.87434	2.709	2.34071	2.52678	1.73558	1.95065	2.68992	1.81046	2.85285	2.54906
GRMZM2G468255	3457				1.21966	0.876135	0.835808	0.716554	2.99806	2.10846	1.24402	1.67275	1.24772	0.972164	1.30886	1.6019
AC205274.3_FG001	504				6.11825	0.383586	0.63699	2.39445	3.07846	4.18328	4.82294	2.59082	2.50164	1.13233	4.67849	3.74873
AC203972.3_FG001	2712				3.55029	4.25339	3.52769	3.39595	4.82854	3.53172	5.21692	3.69135	4.52672	5.40114	5.38122	5.40517
GRMZM2G056088	4392				5.86034	4.97405	4.45893	4.98931	6.93813	6.07604	4.83916	5.47895	5.78679	4.69228	4.88993	5.02868
GRMZM2G077530	2579				7.93038	7.07143	8.04164	8.10267	6.71392	7.96493	7.61267	8.26973	6.66423	8.48263	7.38847	7.60382
GRMZM2G012933	1536				3.40055	2.30751	1.7139	1.86082	3.35359	3.72573	6.533	4.25056	6.17798	8.62816	7.92459	7.25306
GRMZM2G143525	20282				0.567809	0.435293	0.623661	0.497932	0.608928	0.793011	0.605388	0.634612	0.467872	0.509612	0.700695	0.594261
AC210598.3_FG003	2851				1.87622	2.37336	1.28372	1.40355	2.28568	2.1763	1.81451	2.63898	1.83879	2.2464	2.48119	2.12521
GRMZM2G057402	45336				1.33673	1.22102	1.25908	1.19226	1.26626	1.01648	1.33217	1.14797	1.62327	1.51478	1.60109	1.63106
GRMZM2G137561	6719				2.44454	2.48409	1.99726	2.16478	2.44774	2.59103	2.60663	2.2673	2.18268	2.16119	2.17203	2.39502
GRMZM2G369485	5407				0.314246	0.512489	0.415628	0.810543	0.539467	0.835572	0.449559	0.862489	0.625915	1.0203	0.978265	0.686808
GRMZM2G147491	1719				121.285	136.945	175.518	105.86	102.642	39.4235	118.092	67.6778	33.778	30.0639	21.4653	35.5882
GRMZM2G178025	2907				164.633	184.859	178.799	156.026	68.2529	54.5199	62.9276	62.9925	119.136	118.162	101.26	102.891
GRMZM2G137495	13391				2.75859	2.70937	3.09272	3.52419	2.12727	2.6586	1.83849	1.9363	3.38461	2.86487	3.7549	3.177
GRMZM2G423833	2985				2.3823	2.91448	2.00047	2.53213	2.76523	3.128	2.77706	2.97879	2.82333	2.86782	2.626	2.81554
GRMZM2G574887	1144				36.0311	31.8269	30.9256	40.8079	54.8464	55.0262	47.4537	58.2119	49.2474	52.3804	48.4093	46.3
GRMZM2G048200	3997				19.4759	19.8793	18.4256	19.816	11.6919	11.9212	11.1494	12.4297	19.5741	18.165	17.6501	17.4897
GRMZM2G044317	6193				2.00183	2.0083	1.85586	1.97943	2.95627	4.46468	3.12995	3.32334	1.85373	1.58706	1.82141	1.79892
GRMZM2G020423	1347				52.559	76.2115	53.245	45.1261	30.7313	27.9506	24.1073	31.8053	7.24188	6.1669	8.46877	13.8813
GRMZM2G444743	1439				0.39359	0.582177	0.758545	0.485529	0.991951	0.795375	0.736319	0.561734	0.415034	1.10165	0.841448	0.679121
GRMZM2G006507	3777				8.0142	7.96787	7.76895	8.49235	9.61241	10.5742	8.96047	9.40021	8.66167	7.90746	10.8155	9.84931
GRMZM2G044481	3763				3.1273	0.702137	0.358326	1.70479	6.58055	9.653	14.824	7.5845	8.44701	12.5878	11.9057	7.77372
GRMZM2G070542	5929				33.4448	32.3789	36.9397	40.505	27.0794	36.4239	27.7419	28.1376	33.1628	34.3203	38.2544	34.3168
GRMZM2G180740	1587				0.277577	0.121819	0.202296	0.520295	0.664807	0.341621	0.589105	0.274265	0.627214	0.359607	0.200783	0.287368
GRMZM2G067713	2556				5.29346	7.18549	6.9082	4.29901	3.47215	2.61602	4.51117	3.4301	4.90685	5.92925	4.81206	4.51158
AC205886.3_FG001	8729				2.74677	2.66511	2.18467	2.49582	3.70422	3.47122	3.52014	2.8992	3.07887	2.79679	3.40947	2.84366
GRMZM2G389416	21052				0.266047	0.419372	0.21655	0.214214	0.32723	0.289006	0.322709	0.239244	0.20489	0.268077	0.233094	0.263052
GRMZM5G878490	657				2.58619	4.02153	4.59331	3.38366	6.70682	4.30935	2.75113	5.58387	2.32308	3.76411	3.20098	3.66904
GRMZM2G447795	1218				5.52839	5.55539	2.37224	3.18102	13.5027	11.4247	18.8824	14.8557	3.9772	9.42311	6.95887	8.82578
GRMZM2G014805	16831				10.2485	10.7168	10.8076	11.0533	9.25154	8.3929	9.47629	8.52288	11.8872	11.2309	11.7946	11.0977
GRMZM2G124103	2708				22.6578	19.9658	20.2252	20.8046	15.6988	20.6655	16.6405	18.2085	19.4324	22.9243	22.0979	21.3399
GRMZM2G380515	6483				8.2995	7.40547	7.1607	8.96455	7.59138	9.97017	7.22008	7.03034	7.05253	6.73917	8.26713	7.32602
GRMZM2G057237	21363				0.651017	0.618392	0.640193	0.490575	0.71175	0.651371	0.679785	0.817886	0.792099	0.697539	0.563812	0.619085
GRMZM2G141948	7391				1.81359	2.0141	1.95467	2.20858	2.37633	3.18678	2.84187	2.98658	2.5768	2.41083	2.83679	2.30067
GRMZM2G029833	4453				4.36685	4.18232	4.16714	5.00654	4.44592	3.99069	3.84909	4.1751	4.63457	3.4888	4.27911	4.43309
GRMZM2G066902	3158				11.8169	8.0196	9.90171	13.6968	13.108	12.3797	10.9931	11.7941	15.5287	12.9111	15.4781	13.5541
GRMZM2G170446	4487				1.02383	0.876085	0.815665	0.835179	1.03736	1.2217	1.43073	1.17791	1.02046	0.918587	0.809568	1.1761
GRMZM2G118309	8050				9.63894	9.59833	9.57945	9.79173	5.65108	7.22122	5.55138	5.52279	8.35055	9.36589	9.85617	9.70376
GRMZM2G407869	10022				0.295125	0.405097	0.23705	0.348571	0.402515	0.619101	0.45399	0.415689	0.350932	0.373302	0.324303	0.214524
GRMZM2G180283	1601				5.22784	5.99746	9.58517	5.27647	5.93094	3.87547	8.05855	8.11715	8.49697	7.32729	7.9213	8.1794
GRMZM2G407913	47584				0.122994	0.0853202	0.0850106	0.0547276	0.126513	0.0924147	0.116575	0.126753	0.0934362	0.121267	0.111161	0.130071
GRMZM2G133764	8608				17.8893	17.271	17.6857	18.9855	14.5565	17.3482	15.3863	16.3612	18.1085	18.9687	18.9009	17.8543
GRMZM2G163740	1647				1.03165	1.21294	1.0526	0.6556	1.39422	1.28013	1.47587	1.92542	1.49077	0.346507	0.348244	0.356013
GRMZM2G139624	2936				8.55222	8.14311	7.98234	8.32891	8.89917	11.6334	9.74394	10.6527	8.61133	7.88315	8.31338	7.74437
GRMZM2G059015	5640				24.023	23.3204	22.1656	23.7735	24.7917	23.9568	23.4169	25.0152	23.214	22.5648	26.0451	25.3324
GRMZM2G083732	27346				1.06549	0.817726	0.871111	0.875651	0.932763	1.04195	0.959547	1.20739	0.871168	0.934489	0.953156	1.02683
GRMZM2G008247	4805				2.08241	6.55825	5.19816	3.89953	1.87283	0.539081	1.23228	0.556447	1.56058	0.8314	0.437678	1.34233
GRMZM2G171387	1102				88.5711	83.9156	85.9416	94.4671	86.2218	91.0147	90.3236	93.2695	74.609	85.4492	79.7475	87.6751
GRMZM2G051541	3773				2.45184	3.26226	2.29742	1.96962	3.07594	1.77221	2.6596	2.81811	2.05779	1.93274	2.07756	1.3296
GRMZM2G045854	15953				2.93095	2.96905	2.95827	3.0697	2.5637	3.13034	2.73876	2.55298	3.18215	3.01691	3.3676	3.11601
GRMZM5G874756	2437				3.84763	3.72852	4.18924	4.56106	4.10009	4.22688	2.42966	3.13833	3.94833	3.7729	4.05332	4.57148
GRMZM2G138770	2070				23.5002	26.9911	20.3172	19.3617	33.4293	30.5852	44.1108	38.0588	38.2447	40.6503	35.1277	39.6882
GRMZM2G150724	2173				1.18737	0.563464	0.561419	0.906119	0.142802	0.0277217	0.143413	0.085844	0.458071	0.671168	0.733187	0.68958
GRMZM2G124799	1432				1.09865	1.03504	0.224192	0.399193	8.10442	1.80886	4.22189	5.4277	0.324382	0.132844	0.0445032	1.31939
GRMZM2G158293	7902				2.04672	1.83492	2.12079	2.41943	1.78284	2.18788	1.42764	1.67607	2.52773	1.61295	2.36301	2.39923
GRMZM2G136085	1971				5.77902	6.57176	5.4403	6.34838	8.53308	5.59298	5.72361	6.4041	4.27581	5.63008	4.10631	5.85064
GRMZM2G340654	1746				0.901068	0.848899	0.330972	0.327402	1.52844	2.24258	2.60589	1.46012	2.77447	2.65119	3.61348	1.82839
GRMZM2G006781	5046				11.3115	10.6382	11.0577	12.172	10.7864	11.353	11.1043	10.8315	11.507	12.378	12.8695	11.6072
GRMZM2G082293	2044				0.892851	1.10347	0.408372	0.77686	1.48778	1.7388	1.61612	1.85566	1.46094	2.14058	1.83953	1.11559
GRMZM2G373828	56171				0.119876	0.0814552	0.0765871	0.071238	0.138109	0.131908	0.120946	0.147227	0.0980545	0.0824088	0.0828219	0.131064
GRMZM2G164781	1036				0.668182	0.18661	3.40876	2.14581	0.419336	0.29073	0.42113	0.900285	5.18832	2.14226	2.39905	2.70412
GRMZM2G001668	9729				3.66756	3.80866	3.88723	3.50582	4.58653	4.89764	4.75991	5.23437	3.77188	2.65271	3.00662	2.80584
GRMZM2G169871	9395				1.52052	1.26896	1.3737	1.19663	2.17331	2.0069	1.99686	1.95242	1.91414	1.58611	1.377	2.15665
GRMZM2G069389	2492				7.34864	4.42202	5.38507	8.94628	1.66859	3.55343	2.5261	3.618	4.92635	5.52172	7.39068	6.24837
GRMZM2G141277	982				1.98661	1.3781	1.24233	0.840844	1.07439	1.4109	1.33286	3.86249	2.63545	1.87262	1.36283	0.995168
GRMZM2G127418	1758				10.2737	7.58794	7.85259	8.49048	92.9513	62.0553	97.7453	57.6877	11.0599	26.4392	18.6691	21.3091
GRMZM2G008497	13770				6.75007	5.67674	6.39288	6.15787	5.0073	6.73261	5.58094	5.88381	6.64556	6.13846	7.28922	5.8905
GRMZM2G072669	3160				2.36986	2.75308	2.5399	3.8793	1.86578	2.03974	1.08481	2.02674	2.37297	1.70567	2.76292	2.90702
GRMZM2G085924	1588				735.234	993.218	883.354	643.84	540.069	229.235	586.653	486.904	203.549	174.939	133.999	187.861
AC207309.3_FG007	936				0.470635	0.481942	0.480193	0.067859	0.331526	0.0643581	0.332945	0.332156	0.496276	0.474226	0.476603	0.348025
GRMZM2G065839	27850				0.96938	0.719627	1.00751	0.946469	0.875771	1.23074	0.892947	0.877437	0.993602	0.913024	1.0732	1.18604
GRMZM2G411536	17353				28.0872	31.2873	31.2477	29.5051	28.1786	22.276	28.0694	21.0156	32.975	32.1165	34.9731	33.0201
AC211892.4_FG002	3759				6.71327	7.18314	7.6695	6.47157	8.83293	9.18251	8.17434	8.05573	8.35007	7.87785	7.98515	7.15804
GRMZM2G124975	4490				15.2071	16.1178	15.4873	16.3671	17.5404	15.5763	16.2828	17.2414	17.8682	15.775	16.5354	17.5137
GRMZM2G114471	5922				4.21875	5.08184	5.02002	4.08639	4.72641	2.91939	4.19935	4.02141	6.62248	6.30681	5.11164	5.42369
GRMZM5G869532	3680				4.8395	4.3954	5.25185	5.47135	6.49286	6.85875	5.19958	6.33624	6.04086	4.49734	6.73653	6.78059
AC208327.4_FG003	13922				3.4851	3.53179	3.5651	4.08324	3.65095	4.92834	3.71134	4.12239	3.47478	3.63011	3.95958	4.01983
GRMZM2G381429	13182				0.377145	0.395983	0.540673	0.467384	0.371937	0.635203	0.458636	0.523589	0.397692	0.418505	0.391596	0.301485
GRMZM2G469380	1824				243.891	288.967	271.795	230.907	239.911	223.486	270.324	267.911	239.279	263.064	226.859	231.562
GRMZM2G331253	2054				0.337019	0.847102	0.343863	0.278308	0.271935	0.850504	0.819297	0.454087	0.743069	0.771796	0.837718	0.348906
GRMZM2G135783	1876				0.234816	0.240457	0.0342263	0.169286	0.69472	0.610098	1.16282	0.762331	0.106118	0.101403	0.373675	0.382012
GRMZM2G117238	3771				5.95763	4.97289	5.19322	6.41729	4.19669	5.60699	3.71881	4.56743	5.19119	4.79238	6.60777	5.02751
GRMZM2G125813	601				1.57065	1.17948	0.747854	0.52842	3.61424	0.902084	1.34818	1.75883	0.772903	0.738561	0.318113	0.108403
GRMZM2G149330	24976				0.632431	0.632143	0.56815	0.668831	0.74794	1.09741	0.716205	0.918654	0.619063	0.688033	0.742514	0.649521
GRMZM2G033876	4483				27.3593	26.6366	25.5087	24.1851	31.2454	26.5386	33.1309	28.6695	27.3105	29.0957	26.9386	25.7956
GRMZM2G060872	5998				17.2382	16.6639	17.1173	19.9825	13.1718	13.7492	13.1658	12.5127	17.5136	18.8287	19.0718	18.5414
GRMZM2G031802	24981				1.74576	1.70516	1.56017	1.66539	1.23472	1.7772	1.24001	1.24703	1.66024	1.67786	1.87505	1.75518
GRMZM2G057910	15634				2.55603	1.90846	2.08224	2.17354	2.84625	2.71643	2.12488	2.48576	2.28781	2.63231	3.02053	2.81287
GRMZM2G152526	4339				15.3592	15.4014	15.2272	17.61	15.7192	18.2286	15.2407	16.8956	17.2054	16.9962	19.9896	18.5436
GRMZM2G087944	13970				0.707237	1.01946	0.914639	1.10482	0.919597	1.80674	1.21799	1.25072	0.907274	1.12115	1.08115	1.02133
GRMZM5G875445	1797				0.525297	0.394473	1.17912	0.671566	1.83042	1.24032	0.867102	1.55709	1.36633	1.58792	1.45402	2.06654
GRMZM2G127232	1400				4.7198	4.83319	3.89838	2.58601	9.17626	5.12033	7.0786	8.66074	4.97694	4.75581	4.50653	4.1417
GRMZM2G009464	3791				53.5018	53.9372	56.6547	61.0029	52.4684	59.5082	54.7974	52.6338	52.6008	56.6866	61.8122	55.389
GRMZM2G448466	996				1.32685	1.74694	2.38526	1.59428	1.05929	1.63299	0.938664	1.31102	1.93215	2.73761	3.13524	3.46683
GRMZM2G181153	1090				91.2783	80.7009	89.7153	96.323	54.6029	94.6694	64.3286	76.0418	81.2749	76.0347	82.9642	88.9989
GRMZM2G098214	2482				5.70483	5.53032	6.18286	5.80908	5.27599	5.46084	5.34879	5.53655	4.78578	5.33958	4.80147	5.59106
GRMZM2G106980	6614				454.606	551.737	498.418	407.515	242.157	150.143	246.02	267.869	180.827	120.331	92.4325	132.064
GRMZM2G004519	926				0.883475	1.46144	0.346699	1.16606	1.54149	2.01665	2.75963	2.6188	1.50491	1.84891	1.99582	2.18106
GRMZM2G015818	1176				2.30103	2.7947	2.23857	2.75452	3.21918	2.71486	2.27897	3.11956	4.00638	1.88722	3.41403	2.6038
GRMZM2G352159	6375				2.7344	2.63835	1.58129	1.90299	1.50895	1.50244	1.76961	1.80443	2.05063	2.05898	1.54948	1.64537
GRMZM2G119696	4413				2.86632	3.11041	3.85572	4.04442	4.00806	3.45355	3.96872	3.33936	4.01494	2.85945	3.71137	3.41032
GRMZM2G067910	14009				4.73024	4.44828	4.6888	4.85586	4.93959	5.39654	5.04082	5.17091	4.76059	4.64864	4.66285	5.28774
GRMZM2G126517	7101				1.58634	1.8241	1.76323	1.97677	2.49086	2.24805	2.0451	2.60067	1.89705	2.25925	2.19878	2.00928
GRMZM2G135095	9272				4.60849	3.55157	4.71593	5.5145	3.74164	5.30796	2.84345	3.72193	4.53035	4.71204	5.71166	5.23479
GRMZM2G365677	1732				7.73916	5.61825	8.04461	9.058	8.77893	7.89509	10.3999	9.58544	11.3792	8.09109	8.86755	7.18459
GRMZM2G001867	2235				0.309726	0.201833	0.086186	0.0852564	0.360985	0.458195	0.36253	0.417313	0.267218	0.312089	0.313653	0.495551
GRMZM2G357349	1708				4.01606	4.64077	4.69911	4.1278	4.83267	5.46667	4.85335	4.98748	3.14701	4.12096	4.81323	5.22576
AC214602.3_FG012	2553				5.64478	4.21539	4.9043	6.29438	4.10827	5.59212	4.41881	4.65191	5.53644	5.43947	5.56658	6.76257
GRMZM2G081538	12251				2.80982	2.69847	3.00315	3.19887	3.7234	3.38787	2.94568	3.27368	3.0604	3.23498	3.5217	3.25991
GRMZM5G836886	3095				46.5422	48.2017	49.5205	53.5423	26.088	19.405	20.0374	17.4183	44.6612	51.9374	52.7743	47.6366
GRMZM2G148726	2130				3.7522	3.90286	2.98434	2.47504	3.64212	3.64829	2.60428	2.89004	2.95969	2.47094	3.85962	2.84459
GRMZM2G467943	6189				0.762611	0.510209	0.902593	0.769705	0.571581	0.729995	0.574027	0.371732	0.997158	0.768429	1.0606	0.747402
GRMZM2G154087	4680				4.58533	3.01558	3.66318	4.54655	5.47681	5.41895	5.73997	5.32779	3.89932	3.69896	4.80688	3.63338
GRMZM2G028731	2698				10.3329	9.33915	11.5423	13.4895	3.15139	2.92488	2.74905	2.74254	7.74765	8.1555	6.21224	7.60651
GRMZM2G036554	1529				2.09906	2.48666	4.32537	2.78324	1.09592	0.827353	1.83435	1.34201	2.03982	2.19802	1.29208	2.5992
GRMZM2G341741	2205				1.5697	0.905994	1.89277	1.23863	0.872522	1.93967	0.932789	0.986979	1.05332	0.949004	1.24278	1.21141
GRMZM5G838420	858				3.15387	3.53007	1.72121	3.1832	1.80832	2.59773	2.3972	2.39153	3.3257	2.58669	3.78807	3.87257
GRMZM2G114459	13741				11.8479	12.9673	12.6118	12.6052	14.6471	13.5857	13.8117	12.6658	14.9563	15.1501	14.9849	14.8261
GRMZM2G444378	4885				0.708533	0.804707	0.906938	0.611106	1.18152	0.998848	1.39072	0.954652	0.991653	1.12932	0.769701	0.760198
GRMZM2G460544	4295				1.24543	1.06529	1.33052	1.49363	1.25713	1.80928	1.05935	0.998929	1.96219	1.66832	2.32955	1.92645
GRMZM2G457789	1365				3.45773	4.48501	5.22136	4.32747	2.40972	1.98591	4.52044	1.95877	5.59071	5.43521	6.02271	5.10702
GRMZM2G337616	15119				2.68472	2.85151	2.95158	2.70129	3.50146	3.01614	3.39277	3.45877	2.989	2.9904	3.38475	3.15
GRMZM2G139882	46014				0.466365	0.39354	0.456301	0.514876	0.629869	0.734432	0.662364	0.563501	0.540808	0.527803	0.505519	0.528123
GRMZM2G134888	6252				14.5852	14.0697	13.5052	11.4089	12.4381	9.37503	13.6877	12.601	7.58907	5.64936	5.84077	6.1378
GRMZM2G150710	2247				7.64578	6.68229	8.48685	8.39531	7.87164	6.24643	7.62795	5.83886	7.58982	7.92987	8.25324	9.2492
AC230011.2_FG002	6308				30.2981	23.4866	25.6814	32.4931	24.7833	24.9532	19.2969	22.5239	28.6456	34.1481	35.0265	34.5272
GRMZM2G445311	6208				1.20631	1.00691	1.10669	0.910588	1.90944	1.407	2.17864	1.67268	1.20789	1.50151	1.59116	1.96249
GRMZM2G043992	3171				5.57663	7.33641	6.9858	5.98906	3.15103	2.83054	2.92865	3.78451	4.16446	3.77945	3.47684	3.26676
GRMZM2G344991	4431				1.29241	1.00351	0.9419	1.13242	1.24656	1.15557	1.78641	1.58572	1.39278	1.10192	0.906094	0.955715
GRMZM2G405575	2811				1.0522	0.618978	0.708099	0.881226	1.34677	1.09292	1.30819	1.03965	1.48724	1.69186	1.06554	1.13567
GRMZM2G112894	1669				7.27718	7.99257	7.65579	7.64933	8.96157	10.0699	8.85055	10.7669	6.40134	7.71263	6.37668	8.31457
GRMZM2G099382	2794				4.52722	3.57501	3.28627	4.7512	0.866287	1.44453	0.646919	0.689896	3.49134	3.97168	3.44417	4.50036
GRMZM2G492156	3561				10.0908	9.31982	8.9975	8.22266	9.95148	10.3021	8.3138	9.37672	13.6222	11.0582	11.2926	10.9224
GRMZM2G060114	2605				4.51748	5.07129	4.60922	4.7058	4.64569	5.34175	4.47416	4.60679	3.99939	4.16247	3.49835	4.07659
GRMZM2G703749	8093				2.97818	3.03381	2.86412	2.4722	3.44318	4.26505	4.04322	4.21805	4.79676	4.0665	4.30737	3.59844
GRMZM5G856434	32909				0.357593	0.409264	0.39217	0.357059	0.477122	0.627854	0.498103	0.700983	0.401273	0.414273	0.482191	0.4098
GRMZM2G070284	7191				3.89433	3.79074	3.77698	3.48892	5.56665	4.68276	4.84508	4.60878	4.1065	4.52367	4.06779	4.06793
GRMZM2G164714	3402				9.04558	7.33076	8.77631	8.2709	8.66528	10.6065	7.78633	7.18301	10.0066	10.7176	10.9961	9.44124
GRMZM2G430152	2129				4.04955	2.87555	3.58893	3.72922	4.28514	4.66861	4.94754	4.64376	5.7663	5.15268	5.11865	4.74321
GRMZM2G061655	1431				0.835557	0.945697	0.314088	0.665787	0.910758	1.38916	1.35021	1.0863	0.69559	0.576059	0.31174	1.1382
GRMZM2G432926	1213				44.15	37.2417	41.7647	39.0103	28.3959	33.8194	25.9483	35.5239	51.0414	47.2052	53.4312	44.9553
GRMZM2G017730	29821				0.242682	0.183683	0.230385	0.23642	0.43912	0.389865	0.328137	0.385743	0.242553	0.308325	0.262856	0.338631
GRMZM2G042332	2270				0.360396	0.312276	0.254572	0.251826	0.1367	0.238834	0.411854	0.410879	0.263098	0.419014	0.308817	0.48791
AC233953.1_FG005	4485				29.2554	31.7686	30.7657	28.4795	18.5562	17.1248	17.5795	16.4287	28.3932	28.4323	29.0864	27.4692
GRMZM2G054998	15251				0.0701476	0.0633819	0.0799924	0.087459	0.0935951	0.0908466	0.118516	0.0611563	0.134885	0.103945	0.129538	0.0897093
GRMZM2G100146	2607				45.3091	43.3325	46.0322	49.2877	36.1134	55.2481	39.3281	44.5776	41.0577	39.5253	48.3771	41.7092
GRMZM2G364863	2398				0.131215	0.564342	0.615846	0.397306	0.750537	1.08019	0.805732	0.855684	0.636473	0.396648	1.14276	0.679215
GRMZM2G105869	2847				2.93986	2.15035	2.86424	3.14568	2.50688	3.66048	2.07976	2.94846	2.68048	3.05138	3.11144	3.31816
AC206764.4_FG001	2067				1.06559	1.15354	1.21148	1.19842	0.990825	1.48631	0.934758	0.812216	0.866812	1.01236	1.5724	1.22925
GRMZM2G339091	4324				1.52815	1.14757	0.69792	0.925419	1.7941	2.04791	3.76212	1.94132	2.44013	2.4197	2.40235	2.57648
GRMZM2G180697	722				2.52768	1.33883	1.6897	2.37525	1.6332	2.41958	1.46754	1.63631	1.7463	0.439133	1.8536	1.17307
GRMZM2G099875	2462				5.3422	3.8477	6.44172	6.99141	4.26012	3.98821	3.62015	3.10646	5.57935	5.07389	6.70419	5.68941
GRMZM2G066599	1558				8.36113	9.47197	10.7564	8.11277	6.81165	5.91566	6.20072	10.0972	12.4796	9.56452	6.50376	7.90335
GRMZM2G308219	1467				2.78834	3.03104	3.80787	1.68857	4.61126	2.99759	3.27144	3.00938	4.02589	4.0199	2.21552	3.59726
GRMZM2G047600	1276				0.246593	0.0505035	0.150961	0.248887	1.41049	1.18023	2.19806	1.6081	0.468051	0.347865	0.549385	0.357408
AC194214.3_FG002	3367				1.62607	1.43546	0.972569	0.320693	1.60361	1.30605	1.20323	1.42199	0.729223	0.99815	0.965299	0.832036
GRMZM2G397402	1913				9.83599	11.2176	6.54505	6.67367	29.3601	20.1847	25.3805	24.4103	11.6901	12.2313	12.8257	12.2263
GRMZM2G018923	5011				1.59493	1.37604	1.06352	1.66047	1.42428	1.81523	1.72889	1.62553	1.76128	1.37932	1.97125	1.62518
GRMZM2G077863	16114				1.98782	2.05957	1.85286	1.88018	2.19145	2.29159	2.20083	2.05671	2.19495	2.21548	1.98139	2.37329
GRMZM2G178753	3680				0.359115	0.297696	0.26172	0.466014	0.522802	0.605666	0.62666	1.09828	0.739329	0.809866	0.536845	0.442597
GRMZM2G319402	6219				6.26372	6.80796	6.26702	6.19943	6.43669	5.78273	5.58229	5.94901	6.73303	7.16799	6.60958	5.458
GRMZM2G028353	5852				95.6326	97.2914	91.7376	78.9826	56.9393	52.7556	61.422	66.0579	86.3283	72.7837	62.8248	74.8917
GRMZM2G174621	1142				1.70827	2.42647	1.96786	0.94551	3.96716	4.80014	7.25878	5.60815	3.77702	10.7165	3.96211	4.621
GRMZM2G173119	31316				0.64908	0.841646	0.756577	0.671344	0.862078	0.725194	0.778195	0.724728	0.849727	0.791723	0.783482	0.7011
GRMZM2G116634	5612				1.67082	2.42291	1.79628	1.82218	3.32868	3.40268	3.74275	3.73388	2.92066	2.72309	2.4642	3.12285
GRMZM2G008611	53751				0.279817	0.209809	0.22816	0.216246	0.248242	0.164744	0.191327	0.220951	0.304938	0.248919	0.25491	0.328473
GRMZM2G051879	2635				34.0327	32.4536	31.7997	36.2777	43.1723	47.5284	43.0259	47.4076	36.7431	34.148	36.3991	37.0133
GRMZM2G454594	4484				1.44555	1.624	2.01905	1.71397	1.23182	1.73302	0.736696	0.901356	1.6131	1.88083	2.37348	2.36831
GRMZM2G004988	17572				0.820118	0.993849	1.17294	1.27596	1.21142	1.7175	1.04635	1.27742	1.31797	1.13672	1.50509	1.15307
GRMZM2G404249	842				0.523176	0.382675	0.533801	0.226304	0.958197	1.35932	0.814252	0.960019	0.866926	0.376548	0.0756872	0.232127
GRMZM2G083182	65801				0.0698156	0.0577819	0.0595238	0.0415068	0.087715	0.0942939	0.0615685	0.0670926	0.0776533	0.0549295	0.0648899	0.0841595
GRMZM2G082330	34539				2.79679	2.67368	2.76064	2.72719	3.15708	2.84112	3.06232	2.72382	3.02218	2.85118	3.03153	3.02371
GRMZM2G046037	1760				2.25263	2.6729	2.22541	2.70665	1.09313	1.47175	0.743678	0.52994	2.45077	1.76541	2.35361	2.03595
GRMZM2G181649	10026				0.8097	0.507776	0.749293	0.766551	0.773759	0.967336	0.690038	1.09773	0.734678	0.841176	0.83268	0.682304
GRMZM2G035997	6187				4.60766	3.51012	4.92954	5.18435	5.36657	6.59155	4.62392	4.77378	4.17226	3.78189	4.58368	3.52762
GRMZM2G449681	2373				35.9338	33.9185	29.7908	25.0799	72.6276	59.2238	80.8705	56.3626	43.82	55.7683	43.5868	49.1716
GRMZM2G364612	1650				13.921	11.2091	12.4137	8.35332	17.0387	14.1288	20.738	16.0913	10.0947	13.5661	8.30403	12.7537
GRMZM2G037156	602				67.0075	93.8805	76.2611	63.1995	70.6183	59.7388	77.5467	70.1329	58.7533	52.9827	52.6132	59.4145
GRMZM2G097116	3595				44.0952	39.2391	38.5966	40.0884	48.2855	43.6504	45.2328	44.9527	34.0564	41.2214	39.3008	41.1924
GRMZM2G097504	3265				9.57933	10.2832	8.16128	7.02275	11.0437	9.16964	11.7019	11.179	8.67853	9.10862	8.45161	8.68006
GRMZM2G335657	2878				69.1625	77.3623	77.3493	74.308	70.2776	64.823	72.5274	68.726	72.1006	71.3206	76.0625	71.9642
GRMZM2G113592	5202				34.659	33.3114	33.9311	33.2965	40.6944	45.1273	39.1432	43.4254	39.3793	36.7763	40.0479	38.3613
GRMZM2G325143	2954				2.06644	2.15972	2.41271	2.21468	1.53368	0.836089	1.45585	0.989318	2.17903	2.16807	1.9632	2.007
GRMZM2G450939	3908				1.98067	2.09422	1.49513	1.60903	5.51059	5.1638	4.70485	5.55289	2.05462	2.48256	2.33193	2.08388
GRMZM2G043075	4316				4.30133	3.68797	4.15065	3.07573	6.02498	5.3456	7.03276	7.24661	5.21218	3.59954	2.9679	4.604
GRMZM2G075027	6509				5.15318	3.8315	4.48839	4.38143	3.55646	4.63663	3.03545	3.50591	4.37366	3.49738	4.57233	3.9937
GRMZM2G180244	5682				11.9282	10.9899	10.2946	11.6368	10.2125	9.80662	9.79554	9.11575	15.1241	14.9655	14.5021	15.5136
GRMZM2G404864	1655				0.950614	1.44071	0.969919	0.729187	2.51247	1.85631	1.61938	1.16469	0.922213	0.727978	1.03968	0.747949
GRMZM2G090115	993				2.97859	3.17994	2.13382	3.0063	3.43745	2.97253	2.8245	3.19352	2.20529	2.74588	1.98951	3.87097
GRMZM2G126048	7482				4.09613	3.66053	3.42412	3.62488	5.66535	5.04811	4.68996	6.19137	4.15965	4.58503	4.48877	4.98946
GRMZM2G174855	2090				34.115	31.9129	30.6911	36.2558	39.2265	35.4229	28.1218	31.2088	25.7499	22.9674	26.4367	28.5228
GRMZM2G012209	13151				2.25385	1.93558	2.29962	1.79184	2.15666	2.7346	2.09006	2.38771	2.01333	2.41569	2.83486	2.11537
GRMZM2G041235	2246				3.44633	2.95529	2.94456	3.98743	7.81988	6.6247	7.40934	9.21898	5.6432	4.60194	4.45476	4.3801
GRMZM5G805105	2503				7.21578	7.23466	6.18229	5.9126	9.00055	10.6135	8.44145	8.27241	7.1317	8.84153	7.30728	7.8347
GRMZM2G048192	1764				64.9641	72.9545	69.0497	56.5667	38.3136	39.5106	39.8202	50.3712	58.1208	44.6823	36.597	44.6524
GRMZM2G006206	2375				1.88129	1.49235	1.21658	1.95228	3.21414	3.9314	2.96547	3.4297	1.76027	1.94905	1.74415	2.27683
GRMZM2G046244	3406				2.78994	2.36504	3.29903	3.52452	4.39133	4.19163	3.27557	3.63293	3.83816	3.44421	3.87311	3.69172
GRMZM2G014193	3107				11.0387	11.3039	11.6762	10.8143	2.85639	3.00517	3.91175	3.78241	7.66752	5.81656	5.72266	5.59869
GRMZM2G046700	1861				8.35242	7.09872	9.69512	7.74752	4.90224	5.59988	6.39683	8.05229	7.73775	7.53024	6.12973	6.82661
GRMZM2G421279	857				148.405	134.825	162.807	173.057	107.829	170.455	111.636	138.943	132.486	141.398	150.881	162.306
GRMZM2G043154	1885				0.434004	0.170935	0.374692	0.370651	1.28403	1.18241	2.14922	0.824664	0.668873	0.908271	0.912824	0.933188
GRMZM2G455171	18341				0.504378	0.418116	0.542628	0.439809	0.734277	0.699577	0.608286	0.566164	0.596984	0.605031	0.517724	0.763716
GRMZM2G085964	1283				6.4255	5.27394	3.95361	5.69318	4.11165	6.15069	4.12924	4.60411	5.22392	6.67221	6.90435	5.94122
AC187910.5_FG002	2177				0.202349	0.38482	0.14747	0.204232	0.142539	0.0276707	0.143149	0.14281	0.335302	0.262148	0.497651	0.329193
GRMZM2G533389	4384				1.65078	1.16126	1.21563	1.4633	1.85449	2.48706	2.1752	2.73738	1.37744	2.01051	1.78801	1.5604
GRMZM2G104032	2048				5.43883	6.26175	8.37095	4.86915	4.15159	5.91215	3.49982	3.55226	5.47593	6.59497	7.62379	5.75792
GRMZM2G410191	6159				2.33985	1.95661	1.84525	2.03161	2.60983	1.84855	2.29717	2.3725	2.07945	2.09001	2.88688	2.63394
GRMZM2G047546	6662				0.651788	0.512677	0.665025	0.619715	0.586893	0.949432	0.739095	0.849347	0.766986	0.713871	0.698317	0.831249
GRMZM2G300258	1438				6.25805	5.33286	4.24188	5.60955	6.25796	4.48233	5.50456	6.01041	4.93772	4.63013	4.12153	4.3947
GRMZM2G461808	13017				0.942726	0.856461	1.14931	1.16619	1.02506	1.43922	1.4125	1.17987	0.922718	1.3104	1.02322	1.14615
GRMZM5G872443	13491				3.12997	2.99499	2.88894	2.63179	3.39957	3.18364	2.79505	3.63648	3.2218	3.00344	2.97126	3.14379
GRMZM2G447071	4220				1.71493	1.38964	0.988995	1.27935	3.95606	2.64082	2.34835	2.49013	2.02852	1.5477	2.03871	1.68279
GRMZM2G177508	1469				0.813943	0.658024	0.393382	0.475614	1.30967	1.02517	2.2487	2.92062	8.53771	6.25906	5.1625	9.35788
GRMZM2G301553	6503				1.229	1.27835	1.3527	1.2209	1.36473	1.32465	1.21722	1.29083	1.05105	1.29688	0.989788	0.991832
GRMZM2G399961	656				0.0959308	0.687649	0.489395	1.06506	19.3943	13.6824	14.1566	8.62554	1.11273	1.44994	1.6515	2.48286
GRMZM2G002687	7976				9.57057	9.49347	8.65399	9.35699	7.94445	10.0373	7.43145	7.99074	9.34321	9.38918	9.77183	9.51607
GRMZM2G161244	1635				6.65871	8.15878	5.066	5.63292	6.94635	5.85812	5.60374	5.1341	7.18385	5.77872	5.49586	5.29969
GRMZM2G008638	14863				0.580064	0.602672	0.747365	0.628195	1.20674	1.17941	0.9603	1.46005	0.700962	0.797807	0.844684	0.80216
GRMZM2G159166	779				0.888622	0.744522	1.56606	1.05996	1.19503	3.17048	1.6802	1.35694	0.937037	0.732602	1.06351	1.7563
GRMZM5G828987	5254				8.39634	9.06414	7.49141	7.84581	3.69724	3.86384	3.68934	3.18354	7.23712	8.50868	8.04189	8.24609
GRMZM2G436448	2399				1.2329	1.53115	0.829707	3.46836	5.61375	11.6762	15.0947	9.77146	4.89604	11.2337	7.46467	5.18704
GRMZM2G147172	1502				6.74556	6.13534	7.05354	4.4402	6.48714	3.48922	6.01695	6.0027	2.25321	2.91301	2.33361	2.29891
GRMZM2G173734	4046				6.51704	6.41877	7.12547	6.57766	5.53738	5.46411	5.31461	5.57865	6.05204	6.22196	7.07221	6.77911
GRMZM2G090245	917				69.3815	56.8528	45.3031	50.4942	218.671	203.841	298.586	174.605	111.371	141.965	134.476	127.246
GRMZM2G138012	2257				1.31047	1.62748	0.825011	0.928679	0.797425	1.41457	1.18745	0.303047	0.558629	0.702379	1.27062	1.1835
GRMZM2G701180	5220				2.95364	3.37027	3.43184	3.73552	4.00666	5.45845	3.45069	4.87193	3.57221	3.72933	3.69919	3.55706
GRMZM2G343036	833				2.03977	2.08877	0.847893	1.44875	1.86259	4.12201	2.46915	2.16472	2.62888	0.68511	0.382525	0.547482
GRMZM5G801531	777				4.13058	5.22507	7.6852	5.80391	4.07355	7.67526	5.69528	6.9622	5.03886	5.46785	5.49526	6.79173
GRMZM2G019673	45958				2.84131	2.99651	2.79004	2.74889	2.55901	1.97267	2.46689	2.21751	2.96724	2.794	2.70262	2.72322
GRMZM2G422750	3398				73.2832	79.3678	103.72	65.6656	113.475	54.5485	135.311	130.819	97.5469	85.9348	67.0107	81.6968
GRMZM2G088196	8692				0.962928	1.11951	1.35184	0.913427	1.59224	1.55934	1.62774	1.68111	1.54981	1.32045	1.3564	1.17678
GRMZM5G874082	31797				0.864883	0.743793	0.789558	0.797022	1.11058	1.12722	0.919316	0.983627	1.09983	0.931309	1.05623	0.862606
GRMZM2G141222	6893				3.00365	2.73925	2.95287	3.01316	3.59243	3.80154	3.37271	3.20235	3.01327	2.677	2.87532	2.82605
GRMZM2G050628	6841				3.10008	3.53252	3.6511	3.22176	3.61973	4.05939	3.59878	3.17215	3.01677	3.36473	3.56791	3.70465
GRMZM2G443560	7819				1.19922	1.19506	0.977212	0.934179	1.5319	1.42528	1.4428	1.43938	1.43429	0.93263	1.14922	1.0582
GRMZM2G037644	2325				11.2869	8.45375	8.53353	9.58887	9.47608	8.73144	8.76603	9.28015	13.4431	12.3003	10.3336	11.1246
GRMZM2G028004	39717				0.397703	0.254739	0.279681	0.321442	0.423464	0.435296	0.28404	0.424269	0.352539	0.330489	0.386701	0.349398
GRMZM2G057743	32940				0.601796	0.667119	0.633509	0.699949	0.680154	0.576058	0.59981	0.545535	0.779631	0.648738	0.845459	0.714003
GRMZM2G085661	2156				78.6633	116.899	108.553	90.8845	67.8476	52.2203	77.6778	76.2249	132.318	96.8514	62.6941	92.3769
AC196974.3_FG008	751				2.59767	1.97361	0.427487	0.592027	0.909026	1.04276	2.40678	1.73871	1.67886	1.77314	1.27288	1.82178
GRMZM2G055141	3418				9.33465	9.21954	8.32195	7.93486	15.4519	14.3284	16.2109	15.4085	12.0565	10.89	11.1684	11.4938
GRMZM2G099172	1057				0.893055	0.670641	0.425223	0.781181	0.176145	0.968842	0.176899	1.23536	1.3184	0.899869	1.38672	1.78747
GRMZM2G001915	12903				0.180457	0.104882	0.164216	0.211671	0.639712	0.424844	0.700415	0.843327	0.149145	0.407897	0.330917	0.26761
GRMZM2G017593	3841				5.81629	6.09024	6.63651	5.20894	12.7484	7.35542	10.661	8.56367	5.44212	6.38895	6.71963	6.59815
AC205500.3_FG002	1601				2.7908	2.29433	1.64432	2.42004	1.58934	0.940649	1.44042	1.98074	1.28491	0.594104	2.66697	1.66843
GRMZM2G082184	2700				10.8381	11.4803	11.3911	7.22201	19.2851	11.3116	14.8431	18.723	13.9846	10.3101	8.33193	9.33821
AC148152.3_FG005	1636				239.683	303.581	264.959	208.757	122.265	102.326	142.141	194.711	294.926	232.752	142.299	223.765
GRMZM2G038882	3039				3.00261	2.39618	3.23261	2.31993	4.63573	4.18245	3.21993	3.49876	3.03519	3.06725	2.7471	3.53728
GRMZM2G180903	3725				1.03054	0.9861	1.05147	1.14244	2.11593	2.57128	1.58955	1.48564	1.08669	1.481	1.41999	1.48665
GRMZM2G028885	3778				2.81505	2.26862	2.6003	3.07661	3.07187	3.65134	3.184	3.11063	3.74127	3.00437	3.32307	2.81088
GRMZM2G109159	3264				2.37147	2.82331	2.73437	3.60002	2.07252	2.82371	1.39396	1.96217	3.67985	3.20551	4.35401	3.57289
AC199826.4_FG003	902				0.488375	0.500108	0.498293	0.91542	0.481631	0.868192	0.345495	0.482547	0.220707	0.632702	1.05979	1.5168
GRMZM2G097813	1920				0.688304	0.637712	0.50163	0.628544	1.51922	0.470619	1.13617	0.874402	0.933177	1.02382	0.962568	0.576852
GRMZM2G037781	1859				10.9342	10.6422	13.0213	10.6942	7.17765	9.94805	7.27543	8.19474	10.102	10.7447	7.78182	9.14698
GRMZM2G442148	2741				2.22702	2.70372	2.7876	2.66485	1.69815	1.03292	1.43255	1.61064	2.4452	2.19775	1.37176	2.06789
GRMZM2G014793	7449				12.157	11.2033	12.3521	13.4809	13.1055	13.1735	11.5216	13.097	13.1935	13.1691	12.6533	13.5478
GRMZM2G000713	2336				5.30708	6.64839	7.17399	4.75827	8.20935	6.57577	7.07052	8.11849	8.2665	6.8134	5.53806	7.72545
GRMZM2G042164	21626				1.28911	1.11149	1.04214	1.28935	1.22539	1.48467	1.11535	1.17597	1.27956	1.14647	1.22294	1.13575
GRMZM2G024109	4329				1.49731	1.20578	1.02342	1.24714	1.16124	1.76724	1.68452	1.27835	1.48691	1.09859	1.07466	1.12873
GRMZM2G448456	40034				0.815831	0.729191	0.842022	0.934479	1.12391	1.11197	1.02286	1.16333	0.890116	0.790377	0.797523	0.782767
GRMZM2G082560	1041				2.35763	1.79523	3.6391	1.64739	3.87513	0.868	2.93375	2.21004	2.35859	2.13197	2.87728	1.43944
GRMZM2G010363	8910				2.50734	2.9292	2.55826	2.87284	4.39516	5.11796	5.42128	5.74342	5.4145	5.30202	5.3286	5.52059
GRMZM2G068239	1608				0.273952	0.0400762	0.439238	0.0395	0.733316	0.636857	1.04654	0.812048	0.288877	0.197173	0.35669	0.526713
GRMZM2G404377	664				29.2855	28.8244	23.6914	26.6882	26.6379	16.7835	18.1162	19.3843	22.2863	27.217	25.2419	23.4502
GRMZM2G175150	4234				0.995832	1.17196	0.773415	1.15511	1.45113	1.43698	1.4279	1.57138	1.11278	1.2131	1.00846	0.723209
GRMZM2G093125	1899				22.9652	24.1278	25.4603	17.8273	20.4258	11.5784	28.3902	18.4345	25.4744	28.9506	19.2965	21.3737
GRMZM2G347402	9005				0.510154	0.622598	0.591817	0.627754	0.43419	0.675642	0.366835	0.227866	0.493733	0.654881	0.927091	0.860954
GRMZM2G026804	2227				0.14129	0.144685	0.259487	0.0855627	1.14258	0.838534	0.699677	0.977229	0.0893928	0.427104	0.0858491	0.0877643
GRMZM2G086637	3910				7.87035	6.08166	6.58508	7.16383	6.0157	5.59254	4.70244	5.99533	7.79	9.00076	8.39393	6.68166
GRMZM2G057525	2494				38.6819	39.973	37.3048	38.023	43.3237	38.3318	45.1585	45.6998	49.9956	43.9604	44.6407	44.0692
GRMZM2G477457	3239				0.524584	0.37802	0.812767	0.88244	0.210768	0.241775	0.288641	0.211169	0.266338	0.567741	0.491885	0.341944
GRMZM2G176274	2564				5.22786	5.40372	5.43419	5.87102	4.8168	4.67535	4.54571	4.92296	6.28912	7.09785	6.28836	4.95488
GRMZM2G173579	3880				8.45022	6.66017	5.77546	5.68043	14.5397	11.9081	13.2204	12.5161	9.59473	8.48201	8.06463	8.84903
GRMZM2G112764	3535				5.57207	6.07054	4.8497	6.37856	8.33926	7.27641	6.82338	5.8222	5.61285	4.3948	6.21963	6.17408
GRMZM5G899944	432				2.76778	2.53593	0.445893	1.32325	4.16618	4.32272	3.31835	3.59836	4.76189	1.32106	3.09792	2.86541
GRMZM2G152143	1866				0.640773	0.103605	0.103229	0.782888	0.698443	0.290543	0.835038	0.566482	0.604559	0.78159	0.990424	0.523716
GRMZM2G066840	1362				15.4785	12.4437	12.1157	14.7831	2.41503	7.03233	2.88298	3.97183	14.1781	18.4832	17.5464	12.5804
GRMZM2G373292	909				4.63845	3.4738	4.02628	3.98285	3.61856	3.51229	4.18258	4.03586	5.32918	4.95288	5.11792	3.6553
AC195172.3_FG001	5436				8.25414	5.41763	6.20116	6.27449	12.2959	13.2646	11.0643	12.4794	6.89716	6.94065	8.26503	8.06589
GRMZM2G027378	3450				23.111	24.3761	24.4365	23.7679	25.4543	26.5227	26.2136	26.9806	23.7162	22.4787	23.5888	22.6421
GRMZM2G308463	885				134.608	129.977	139.373	171.027	23.352	31.6511	36.1287	22.9749	94.2526	130.046	124.793	114.179
GRMZM2G147834	2561				0.36859	0.327119	0.476362	0.570429	0.751234	0.635087	0.657101	0.655545	0.544141	0.470443	0.671876	0.839501
GRMZM2G066469	8176				0.423335	0.37045	0.510465	0.504959	0.432671	0.788355	0.724204	0.692068	0.576261	0.535145	0.475471	0.470141
GRMZM2G158252	57076				0.878753	0.922446	0.757103	0.653233	1.01015	0.74196	0.881248	1.00771	1.07777	0.98989	0.880964	0.9965
GRMZM2G531738	9734				3.48465	3.7405	4.04355	4.02603	3.9976	4.61046	3.77139	3.87745	3.60633	4.1757	4.55018	5.09343
GRMZM2G337402	2283				0.578862	0.705678	0.42187	0.63989	1.22329	1.02905	0.682515	0.789843	0.959201	1.63874	1.31198	1.11295
GRMZM5G871542	1786				4.54538	6.0257	4.9972	4.87217	7.26253	7.72384	9.10829	8.3208	5.09027	5.43216	6.31577	6.52962
GRMZM2G001755	9074				2.78104	2.79104	2.58278	2.62492	2.38699	2.91437	2.42468	2.51487	2.71317	2.62057	3.26579	3.08017
GRMZM2G122038	4509				0.488483	0.185796	0.185121	0.0422595	0.922185	0.895104	0.926131	0.427494	0.515097	0.464084	0.720816	0.563509
GRMZM2G343445	12743				0.439522	0.409624	0.377905	0.343923	0.423712	0.259998	0.308139	0.385482	0.265583	0.313496	0.415089	0.311871
GRMZM2G098368	2222				2.80384	1.3631	1.64712	1.28633	0.251375	0.84042	0.0841502	0.30782	1.16472	0.827593	1.69216	1.43671
GRMZM2G424651	10025				0.847445	1.00922	0.903084	0.804642	0.526209	0.691023	0.690107	0.564424	1.19811	1.03102	0.832763	1.03331
GRMZM2G097653	957				0.328791	1.14475	0.335468	1.12829	2.01036	2.45489	3.97279	2.40402	3.53639	3.6443	4.1953	2.65503
GRMZM2G325633	69739				0.130844	0.108114	0.120612	0.117489	0.182432	0.151162	0.190363	0.150681	0.147488	0.140935	0.163573	0.113038
GRMZM2G100766	1556				0.768433	0.704063	0.288856	0.612301	0.51851	0.65814	0.520729	0.439574	0.554415	0.366772	0.204784	0.293093
GRMZM2G096663	1323				0.237833	0.438384	0.0485326	0.0480091	1.07893	0.682984	1.17776	1.17498	1.25395	1.10238	0.144509	0.640177
GRMZM2G077488	2253				0.251387	0.429045	0.484486	0.253726	1.40486	1.3636	1.4662	1.29713	1.26651	0.816206	0.87687	1.06993
GRMZM2G343828	4166				7.47735	7.37856	7.78333	7.45544	8.02958	6.11646	7.49543	7.71649	7.88474	8.81297	8.21466	8.08515
GRMZM2G148270	936				1.14297	0.481942	1.71497	1.56076	3.51418	1.9951	0.998834	1.79364	1.91421	0.745212	0.476603	2.01855
GRMZM2G113633	1885				1.70263	1.53842	0.851573	1.31413	0.823099	1.24633	0.892751	0.494799	1.16173	0.97555	1.52137	0.656688
GRMZM2G142898	4681				37.0109	40.7085	39.5183	35.1842	49.705	31.9019	50.6367	51.367	64.006	51.9234	47.2009	50.7312
GRMZM2G413796	45220				0.118291	0.0926307	0.0638962	0.0379242	0.0946982	0.0599461	0.0785638	0.100379	0.092451	0.10517	0.0662372	0.0994112
GRMZM2G111238	14011				2.68143	2.84704	2.79088	2.48878	3.35313	3.56422	2.93153	3.2885	3.35798	2.7381	3.33403	2.98061
GRMZM2G351248	6606				0.219104	0.224368	0.126357	0.124994	0.723395	0.592726	0.537792	0.64947	0.231042	0.18238	0.221883	0.364905
GRMZM2G159559	37423				0.203474	0.242802	0.176723	0.195183	0.114428	0.0853132	0.0849395	0.0880614	0.10462	0.0288054	0.045979	0.0330774
AC205251.3_FG002	606				0.726921	0.957067	0.105955	0.52406	1.94583	1.09345	0.925652	1.33389	0.109504	0.941744	0.525814	1.39761
AC205154.3_FG005	1118				21.3334	20.0014	19.1247	19.6002	7.93812	5.65753	11.54	4.9499	13.7111	24.332	22.8579	17.8901
GRMZM2G052880	90972				0.480772	0.437069	0.460891	0.380515	0.510972	0.384722	0.495346	0.436759	0.511342	0.476076	0.513489	0.456193
GRMZM2G300119	711				0.97361	2.08464	1.53523	0.446667	2.00762	1.10142	0.61363	1.48672	0.653326	1.87289	1.52375	0.824688
GRMZM2G019121	4205				27.5518	28.367	27.9892	31.3124	28.9129	29.9548	27.8212	24.9458	27.6326	26.9778	29.6895	29.4842
GRMZM2G121210	4312				17.878	17.7097	21.2788	25.2031	14.0042	24.5176	13.5437	17.6358	21.4375	23.9849	29.0415	28.1482
GRMZM2G042127	3178				1.48515	1.76416	1.79816	0.659544	1.34747	0.473876	1.31401	1.54569	1.31549	1.17723	1.14302	0.96352
GRMZM2G124143	1662				37.2964	36.8741	40.6036	41.9236	28.9397	49.1844	30.3386	30.7905	33.0998	30.5608	38.3062	32.5752
GRMZM2G081458	1542				1.99974	1.88062	1.37411	1.85358	4.54797	6.52396	5.86086	4.15338	3.744	5.71601	4.3395	4.60531
GRMZM2G327655	1718				11.5385	10.3153	12.1466	10.0191	11.1624	11.1151	9.90416	10.6046	9.38609	10.224	10.8687	10.1252
GRMZM2G061890	20665				0.642553	0.689175	0.655602	0.728444	0.681732	0.918236	0.763068	0.670993	0.690406	0.604496	0.79256	0.822852
GRMZM2G126821	2439				141.42	124.79	147.609	155.287	104.759	141.546	108.121	117.349	126.706	131.683	150.32	136.311
GRMZM2G075680	14024				3.66617	3.76343	4.45486	4.47022	2.43839	2.16919	2.42216	1.69815	4.01733	4.35429	4.72148	4.22288
GRMZM2G176301	2346				4.85526	4.42252	4.57069	6.57903	2.61897	3.46645	2.78958	2.46492	3.70548	4.45984	5.51446	5.1376
GRMZM2G043336	1524				751.41	972.431	807.2	685.381	454.427	366.06	468.231	549.05	275.757	194.268	149.829	214.817
GRMZM2G018885	4002				10.2683	9.61324	9.86714	10.459	12.2355	11.3043	12.1322	10.7051	12.3201	11.6459	11.4176	11.6398
GRMZM2G342226	7924				0.468565	0.187049	0.283607	0.408798	0.759715	0.615771	0.542729	0.60422	0.628085	0.424125	0.377997	0.419317
GRMZM2G155252	1838				4.62222	5.7851	7.16146	7.70624	5.77396	6.12879	5.66303	5.5143	6.31821	7.76247	9.67372	6.41578
GRMZM2G048363	3303				9.04997	8.25285	9.07824	8.01883	7.38427	11.2527	6.2082	7.24771	8.37778	9.34939	8.58591	8.61965
GRMZM2G022884	1967				2.01557	2.39161	2.0565	1.90516	2.30325	2.05187	1.10903	1.54896	2.12539	2.09542	2.62431	2.41788
GRMZM2G077143	3396				6.17076	6.62262	5.5776	7.0137	10.106	8.88687	8.90127	8.55062	5.95983	7.82365	6.99964	6.50352
GRMZM2G011422	1339				4.74682	4.28333	3.02102	2.51408	3.84699	3.824	3.49107	3.29706	3.61779	2.22577	2.99843	2.48145
GRMZM2G164735	1874				17.1598	17.7097	16.8231	20.98	19.506	21.5691	18.1926	20.4722	17.8823	19.5917	19.1458	20.7549
GRMZM2G399877	1415				2.09027	0.774221	2.31423	2.01994	2.06141	1.74545	2.15833	1.71379	2.11037	1.47884	2.29693	2.34817
GRMZM2G085320	1776				1.09845	1.41512	1.19307	1.82394	2.83051	2.81523	2.98301	2.8359	1.90559	1.24965	0.897081	1.7975
GRMZM5G877316	14691				20.0773	19.7438	20.013	19.9614	19.3523	20.8998	20.0206	20.7266	20.1232	20.4031	21.0173	19.8542
GRMZM2G433731	4496				8.60817	11.0796	10.4682	7.19076	6.44635	4.43487	7.38889	5.15859	9.13621	8.92771	6.76125	6.76717
GRMZM2G161891	1010				2.92845	2.61598	3.36936	2.32683	11.1219	7.93248	10.7993	8.31115	3.87643	7.59673	4.73232	8.5792
GRMZM2G007488	131263				0.102117	0.0731503	0.05821	0.0662921	0.0931424	0.112435	0.0925913	0.0762662	0.0874592	0.0951671	0.0975862	0.0769318
GRMZM2G003755	6130				2.69996	2.36534	2.92238	2.64218	2.54119	2.9186	1.65732	2.62717	2.04599	2.4723	3.06688	2.92273
GRMZM2G470863	2224				0.254665	0.434639	0.664028	0.257034	0.641825	0.352117	0.364323	0.754879	0.387891	0.0855361	0.372515	0.498002
GRMZM2G003679	1001				2.32611	4.95712	2.37335	1.2056	0.805996	0.902685	2.17927	1.92564	3.51353	3.23072	1.97361	2.53832
GRMZM2G050705	3857				6.4448	6.06498	5.8432	6.47182	6.93507	7.82469	7.15867	7.88329	7.79381	7.21735	7.41876	8.05722
GRMZM2G159228	2382				0.766158	1.48797	0.88954	0.986605	0.911905	1.34033	0.863476	1.22689	1.03077	1.35766	1.09692	1.01199
GRMZM2G349651	2586				29.6645	27.636	27.8833	33.8212	21.6232	32.3558	21.7157	23.9245	25.4813	28.91	28.5621	29.0985
GRMZM2G013794	44552				0.820674	0.695745	0.817164	0.919551	0.856705	0.885632	0.829594	0.956031	0.957735	0.812703	1.10859	0.966609
GRMZM2G461586	1052				50.3086	48.3319	49.0109	48.12	76.2792	89.4998	76.4872	99.2392	54.0588	47.9197	57.1256	47.0048
GRMZM2G117870	13436				16.7162	16.7917	18.3651	19.1503	14.8226	16.1806	14.4036	13.7308	15.9082	16.2963	18.465	17.975
GRMZM2G115670	9021				2.62996	2.79315	3.15313	2.99239	3.54304	3.71946	3.12984	2.94321	2.56727	2.87496	3.73711	3.19938
GRMZM2G473533	4919				12.0642	9.73384	11.787	12.7187	8.89479	11.7931	8.75547	9.67015	12.5326	11.5116	14.3159	13.046
GRMZM2G336875	2730				27.4543	26.8864	30.505	31.6184	25.0747	35.1947	25.1364	29.6321	27.6862	29.8936	34.4321	29.7114
GRMZM2G043980	7510				7.29861	6.11818	5.49749	5.86107	10.6687	9.56929	10.2662	10.9373	8.77427	7.23609	7.98517	8.82262
GRMZM2G073049	30414				0.95387	0.955598	0.762126	1.00451	0.777454	0.798198	0.944725	0.856622	0.922929	0.8986	0.831863	0.914684
GRMZM5G815077	2143				0.792873	0.751779	0.14981	0.859526	2.28785	2.61421	4.62437	2.52433	1.57924	3.28446	2.76564	1.97609
GRMZM2G702552	2881				2.51198	1.67761	2.11726	2.13851	2.30496	1.86091	1.49274	2.00719	2.87918	2.26703	2.41111	2.64581
GRMZM2G035999	61502				0.258877	0.223184	0.26831	0.219975	0.334012	0.320286	0.32328	0.326559	0.31614	0.267038	0.258015	0.346398
GRMZM2G135727	3212				56.1321	55.0329	62.8293	65.1969	42.9137	66.0718	44.2229	49.616	53.2403	54.4677	62.439	56.9355
GRMZM2G038623	1858				9.17879	7.31828	8.46669	8.23863	12.7263	11.1206	9.82879	9.87245	7.25023	7.61066	11.3532	10.2038
GRMZM2G164018	3024				12.507	12.2108	14.035	14.7238	10.4873	13.8048	8.42984	10.3838	14.6368	11.2185	17.0491	13.0344
GRMZM2G112244	1140				3.80896	4.23964	4.78748	4.29012	2.77644	0.898303	1.14813	2.01811	2.03735	1.83557	0.503121	0.285747
GRMZM2G012412	1595				5.40533	6.50485	9.21867	6.57063	8.52132	8.79983	7.22918	7.6019	8.1961	8.22948	10.9078	9.84403
GRMZM2G152123	752				2.09211	1.45681	0.939222	2.78727	0.907817	3.76495	0.580174	0.248057	1.50014	3.28859	2.7966	4.93826
GRMZM2G418635	3861				1.45062	1.05151	1.04769	1.03639	1.75206	1.51339	1.85642	1.88423	1.70152	1.42884	1.33696	1.60303
GRMZM2G155675	45777				0.136097	0.0858727	0.0547029	0.0457878	0.150487	0.156595	0.132069	0.150773	0.126117	0.106661	0.107196	0.143744
GRMZM2G076798	326				26.8324	36.1748	32.4982	29.8097	38.6458	24.5761	33.8403	36.049	36.0294	30.5383	34.2102	32.1755
GRMZM2G318296	1925				0.621133	0.636056	1.03401	0.560921	0.934955	0.782327	0.679934	0.549119	0.103417	0.49411	0.562798	0.710731
GRMZM2G150215	1459				10.1362	11.0864	10.254	9.44687	6.16788	10.3633	4.48551	5.24202	8.86913	11.8651	13.7591	11.4761
GRMZM2G332838	2292				60.1575	55.0798	59.082	61.9365	48.6583	71.2515	54.6315	63.1835	49.1904	55.3599	55.137	55.5711
GRMZM2G030148	1512				1.78969	0.895035	1.48631	2.56249	1.27243	2.19124	1.11299	1.76834	1.36054	1.71947	1.3909	1.85282
GRMZM2G085998	10276				0.532791	0.495422	0.393649	0.649006	0.658303	0.955526	0.770296	0.683759	0.316427	0.388758	0.514741	0.424783
GRMZM2G334584	4894				5.87644	5.30656	5.05115	5.43793	6.12501	5.182	5.61633	5.14564	6.03389	7.39835	5.66448	5.65772
GRMZM2G026447	5511				5.28704	5.55438	4.55554	4.34505	9.98888	8.01221	9.42091	7.99953	7.02004	6.70812	6.2792	6.82122
GRMZM5G889467	3764				13.4254	13.1316	11.924	12.2341	12.9103	10.7707	13.4292	13.1991	12.1471	13.2583	12.9523	13.7259
GRMZM5G857087	1228				1.99861	2.36149	1.72548	2.43099	3.68933	2.30557	2.89304	2.88619	3.18827	3.35643	2.43913	2.06911
GRMZM2G311165	6987				23.4087	19.3779	18.6827	19.9721	23.2098	22.011	21.3823	24.8915	24.4941	25.6021	25.7122	26.9572
GRMZM2G048549	3830				4.48566	3.44927	3.53734	1.80764	5.00706	2.15477	4.31246	2.7437	2.92812	4.22186	4.01008	2.05827
GRMZM2G102548	5152				4.14082	3.28967	4.37446	3.76017	2.66219	5.34342	3.47203	3.70519	3.25871	2.99084	3.59958	3.88221
GRMZM2G046932	4526				36.5543	37.1762	39.9921	39.3642	32.1552	33.9794	26.7294	27.2706	33.9714	36.1887	39.5241	35.9147
GRMZM2G168502	3155				0.179517	0.265532	0.0610541	0.0201319	1.27861	1.66111	2.1533	3.3307	0.105165	0.0200985	0.0201993	0.309748
GRMZM2G033219	6434				7.32593	8.18302	7.83397	8.20358	5.39205	7.57437	5.93824	6.27209	7.78695	7.71691	7.83484	7.70584
GRMZM2G168382	2302				9.21269	9.15408	10.0692	9.18803	2.99255	2.8	2.9512	4.3488	4.81407	4.26962	4.95544	6.02825
GRMZM2G307720	7731				6.66669	5.82658	5.98815	6.43294	7.89117	7.48801	6.37704	6.49062	5.84538	6.42228	6.33907	6.42992
GRMZM2G446213	2083				9.57706	10.0546	5.76429	8.01955	7.71674	6.62255	9.06633	7.07469	6.27594	10.259	6.82261	11.1034
GRMZM2G005526	4425				2.54567	2.28643	3.0617	2.62677	3.60449	3.71645	2.91565	3.55513	2.65437	3.08097	3.41326	3.04771
GRMZM2G036629	729				13.035	11.5802	6.07736	8.10287	44.5243	36.441	46.0828	44.609	43.2382	30.1832	22.4667	31.5474
GRMZM2G180691	11918				4.45129	4.10403	3.95984	4.546	5.76458	6.37369	5.70557	6.28684	5.10584	4.94283	4.60399	4.41151
GRMZM2G328213	1797				2.62649	2.61786	2.39398	1.94401	2.45207	2.84938	2.53194	2.66435	2.47416	2.78767	1.45402	1.55897
GRMZM2G057223	938				1.27471	0.893126	0.342263	1.01571	2.84504	5.20189	2.32564	2.18756	4.17398	4.93495	3.05734	3.6812
GRMZM2G028452	11476				1.17899	1.40947	1.38197	1.47776	1.44392	1.12857	1.06993	1.32747	1.28948	1.68528	1.4716	1.42495
GRMZM2G144978	565				0.334145	0.114058	0.113644	0.562089	1.20828	0.746326	1.21345	0.330158	0.58725	0.336694	0.56397	0.576552
GRMZM2G070898	1994				3.25068	2.4885	2.41507	2.45273	4.07727	3.11165	4.28226	3.08716	3.09499	3.14828	3.41974	3.56138
GRMZM2G038126	15539				6.7349	6.22487	7.05348	6.7485	6.80965	7.23769	5.73175	5.99828	6.58084	7.2923	7.02537	7.53428
GRMZM2G088539	25008				2.02572	1.43017	1.7074	1.84646	3.1691	3.02304	2.3602	2.68282	2.12016	2.08681	2.25527	2.42021
GRMZM2G074585	1320				83.5738	56.7777	57.5445	79.4432	14.0579	34.9113	11.8516	22.0926	49.9203	58.6549	56.9213	49.307
GRMZM2G037345	3175				1.0505	1.03514	0.788704	0.860217	0.879614	1.27119	0.883378	0.920455	0.940525	1.05851	1.46526	1.21067
GRMZM2G142379	13124				0.743237	0.957504	0.905105	0.759831	1.11128	1.27143	1.04955	1.1134	1.16801	1.00982	0.995457	1.07723
GRMZM2G050177	6891				3.88122	2.83356	2.67419	3.75142	4.0798	6.28529	4.78466	5.08013	3.226	3.52435	2.93165	3.03487
GRMZM2G049382	9050				2.91358	2.57058	3.12884	2.57573	3.91571	3.94716	3.72586	3.99187	3.45361	3.49635	3.21812	3.49148
GRMZM2G131525	6469				1.89697	2.36093	2.47147	2.543	1.46784	2.8029	1.45485	1.81666	2.6158	2.28392	2.4727	3.09185
GRMZM2G081585	4005				3.62971	3.00893	2.74149	3.15598	3.61058	3.83545	3.28366	3.36904	2.56821	3.37241	2.49823	2.8793
GRMZM2G062186	1046				1.50408	1.90986	1.53462	1.51807	2.31396	1.67011	1.48966	2.08058	1.33226	1.15182	1.52315	1.80627
GRMZM2G591258	20097				0.898696	0.9267	0.929726	0.957624	0.466304	0.404652	0.424881	0.380559	0.908036	1.00652	0.967171	0.962813
GRMZM2G008123	6574				3.1494	2.79375	3.21336	3.1787	4.57863	3.69279	4.1621	4.0955	3.66419	3.82934	3.38322	3.67672
GRMZM2G353097	267				10.6063	6.51666	3.60723	6.89875	7.67054	11.9576	5.83589	8.15089	11.1841	12.1122	12.1729	7.07625
GRMZM2G161306	1231				0.0511215	0.0523497	0.0521597	0.0515971	0.857066	0.929768	0.556945	0.555627	1.99455	1.08174	1.19071	1.21727
GRMZM2G043242	54462				0.0704853	0.0579796	0.0365478	0.0641435	0.144722	0.155957	0.161363	0.131296	0.140122	0.108281	0.136907	0.130392
GRMZM2G106177	970				1.23266	0.59792	0.0661944	0.982207	2.11138	3.91244	6.74677	2.3718	0.342058	6.21033	4.53327	3.96275
GRMZM5G873586	5792				4.3569	4.70635	3.86892	5.62564	4.10387	5.1066	2.8086	4.34785	5.62541	5.09081	5.64447	5.43294
GRMZM5G838403	6025				8.15748	8.01119	7.40664	8.04361	8.00364	8.3285	7.39651	7.93629	8.40367	9.14588	8.43016	8.18569
GRMZM2G443445	2220				0.59529	1.30627	0.20246	0.371941	4.55678	4.69431	4.01477	2.71686	3.49731	2.48502	2.6123	3.90315
GRMZM2G102156	10336				1.21161	1.35294	1.24864	1.54243	1.2189	1.76591	1.24823	1.44982	1.76556	1.29447	2.46011	1.56951
GRMZM2G461231	18749				0.191319	0.223413	0.133561	0.172773	0.2615	0.234544	0.229377	0.202302	0.194664	0.294242	0.152957	0.253665
GRMZM2G089721	1404				5.6028	4.36043	6.35684	6.74066	4.02251	2.70304	4.66123	2.52439	3.16672	3.38733	4.03978	2.55219
GRMZM2G142932	4247				9.1425	8.33033	7.99773	8.36013	10.0684	9.85783	8.73198	10.5561	10.6094	8.82405	8.80827	8.26843
AC194112.3_FG001	1050				6.05333	8.77645	5.44244	5.74669	5.85153	4.8765	6.47016	7.04703	6.38313	7.5489	4.91621	4.90179
GRMZM2G147726	11020				7.37236	7.71322	6.69471	7.40636	7.61973	7.88794	7.82201	7.79221	8.34007	8.25721	8.48366	7.62058
GRMZM2G071206	3371				5.05909	5.0277	6.03801	5.9352	5.90976	5.55751	5.6762	5.62587	6.39773	4.90958	4.5561	6.16522
GRMZM2G168510	13655				2.66839	2.41158	2.48747	2.63739	1.64983	2.81895	2.09507	2.4544	2.90124	2.53086	3.22494	2.9629
GRMZM2G012654	2288				9.26906	10.9564	9.6818	8.74456	8.59858	12.9272	9.1802	10.0825	10.6442	9.1735	13.676	10.9628
GRMZM2G506062	1716				17.1262	17.3875	18.372	18.0258	22.17	20.8871	18.6328	21.6324	18.214	15.631	13.5553	14.9967
GRMZM2G147589	4107				1.51695	1.36511	0.67226	1.00525	1.19378	1.68676	1.56311	1.77137	1.5996	1.09622	1.41205	1.12629
GRMZM2G109785	4518				1.99183	2.09673	1.80489	1.67295	1.66212	1.58664	2.00032	2.02311	2.0416	1.8386	2.18635	1.8602
GRMZM2G164224	3177				9.25042	10.6897	9.59996	8.53678	14.6315	13.7847	13.4778	16.6556	15.6447	13.0734	9.00666	11.6274
GRMZM2G145065	3884				2.15494	2.50536	1.76888	2.20769	2.12518	3.05539	3.35386	2.76959	2.7849	2.39994	2.54324	1.92901
GRMZM2G170646	2439				61.9501	56.1989	63.2082	63.8285	43.8935	43.2467	31.7642	36.1759	47.9669	46.9796	49.828	49.8711
GRMZM2G082131	4272				10.7978	10.8158	11.2876	11.1659	9.57365	12.3101	10.1107	8.36922	10.6715	10.702	12.5757	11.8802
GRMZM2G008647	6198				1.93929	1.79873	1.64717	1.58841	1.9726	2.73108	1.84025	2.19706	1.9593	2.30194	2.7042	2.23895
GRMZM2G330422	5373				0.948703	1.49922	1.15917	1.17031	1.32833	1.22205	1.24121	1.28456	1.198	1.3572	0.984455	0.982166
GRMZM2G123305	35533				0.313475	0.259344	0.366824	0.402193	0.38949	0.432302	0.384141	0.428729	0.352965	0.30516	0.539845	0.434543
GRMZM2G499197	2419				3.6161	2.47753	2.78706	2.28437	3.87404	5.60306	4.92125	3.98423	3.81312	4.01068	3.18775	4.39004
GRMZM2G101662	1536				2.00755	1.13278	1.88111	1.1992	2.30307	1.52951	1.50137	1.74071	1.85771	0.866944	1.45215	1.39971
GRMZM2G159200	1362				8.91748	8.56394	7.40143	8.06775	15.0825	13.3128	16.0623	13.2851	9.20844	8.14749	9.49847	8.84935
GRMZM2G042133	130671				0.067905	0.0665774	0.0437325	0.0627038	0.0679173	0.0594688	0.0529446	0.0632879	0.076683	0.0587177	0.0648645	0.06332
GRMZM2G428356	3173				2.20148	2.53871	3.17704	1.94171	4.43996	4.04379	4.38039	4.4484	3.70173	3.2175	3.83617	4.3324
GRMZM2G394203	1123				1.40095	1.20507	0.514584	1.41398	0.0552642	0.0536413	0.388505	0.0553693	0.0590911	0.62112	0.283743	0.174044
GRMZM2G369242	8653				0.589088	0.618136	0.408121	0.565207	0.867845	1.06513	0.828341	0.898239	1.06598	1.13587	1.15629	1.22726
GRMZM2G037104	5685				8.80032	8.39963	7.89478	9.59723	9.98882	9.33522	8.32126	8.80469	8.88292	8.80054	9.51726	8.51481
GRMZM2G003963	4042				54.0095	57.1246	59.0776	56.1462	59.0983	51.2227	62.0343	60.8413	63.0594	66.2817	63.839	63.1033
GRMZM2G131118	65428				0.145236	0.101449	0.0736022	0.0669837	0.154613	0.0856245	0.180043	0.145404	0.124751	0.154098	0.112013	0.146376
GRMZM2G425398	512				7.25177	8.18118	3.88763	7.31923	3.51521	11.8831	9.6169	8.13679	6.35079	11.2703	13.3183	10.816
GRMZM2G361049	5363				7.75632	6.45266	7.48282	5.19924	9.31561	9.24424	8.54196	9.63478	8.20365	8.7614	7.85468	7.64116
GRMZM2G309624	3989				3.4865	3.3441	3.36415	3.32786	5.14976	4.24347	5.3593	4.41134	3.47683	3.76745	3.81829	3.74014
GRMZM2G085854	2036				3.1218	2.56377	3.56364	2.71409	1.06688	1.62729	1.31634	2.71807	5.31265	4.57828	2.53537	3.55191
GRMZM2G125300	3352				8.3169	7.67081	8.71567	9.00063	8.75751	12.7415	8.90655	9.81296	8.05734	8.26686	8.72657	8.92124
GRMZM2G351125	4361				20.7075	20.7026	22.4826	22.7061	17.4615	19.2141	17.965	18.6924	23.0835	23.4246	28.2768	26.3978
GRMZM2G178319	30052				1.49725	1.10864	1.53193	1.359	1.77396	1.56952	1.78985	1.54146	1.64507	1.40317	1.39324	1.51971
GRMZM2G074850	1924				76.3737	82.9647	83.4645	81.838	78.5448	72.8568	69.1625	71.1964	63.9104	69.5739	71.5788	69.0445
GRMZM2G029506	10409				19.413	21.2538	19.0177	15.0293	19.8366	11.7075	20.9993	16.3379	25.3541	20.8526	17.2714	18.9837
AC214360.3_FG001	3778				4.58071	2.02982	0.62883	1.32815	8.85422	9.96545	16.6459	7.91647	7.50011	15.7268	13.4103	12.6058
GRMZM2G098677	4260				1.78747	2.64729	2.21565	2.19175	2.63689	2.47461	3.26267	2.52514	3.69182	3.34916	3.81474	2.64578
GRMZM2G179143	1828				38.8669	42.5504	39.0942	52.571	19.3858	31.4707	13.1269	21.2595	26.1008	20.7091	27.5762	31.8267
GRMZM5G840852	2535				3.10309	2.92343	2.96347	2.93151	1.73822	2.49511	1.54896	2.13398	2.48684	2.4764	3.19272	2.64713
GRMZM2G016605	2606				8.47607	7.49274	6.57855	5.92264	21.1715	16.2965	20.1141	18.1576	6.64611	7.6161	6.28483	6.87504
GRMZM2G399826	2878				1.55249	1.18675	1.40554	1.87591	0.668489	1.1512	0.194908	0.410498	1.22204	1.56434	1.39503	1.15451
GRMZM2G051848	2729				41.8999	40.7813	42.3273	46.386	30.9512	51.0124	35.6058	39.805	37.666	39.5243	48.0825	42.0409
GRMZM2G145204	2227				7.65792	5.17971	5.44923	6.70241	12.3454	11.9288	10.4392	10.917	8.90948	8.51361	7.6978	6.81636
GRMZM2G169207	15927				1.18141	1.15314	1.2054	1.28811	1.33654	1.38807	1.21704	1.43278	1.10411	1.05505	1.16438	1.09218
GRMZM2G429982	1218				0.568339	0.370359	1.10704	1.51229	2.80246	2.72016	2.91679	3.11409	2.66963	1.71803	2.24986	1.76516
GRMZM2G025356	3966				7.50534	6.64573	7.94917	8.21577	6.05594	9.12853	6.11329	5.87932	7.41229	5.80386	8.88602	7.77007
GRMZM2G168760	33466				2.19447	2.08544	2.10089	2.02509	3.18783	3.04022	2.92584	2.8929	2.30213	2.26047	2.53841	2.66122
GRMZM2G100475	3125				1.0673	1.29916	0.472575	0.955281	1.7278	2.06259	1.53574	2.24842	1.08298	1.27836	1.12162	1.18834
GRMZM2G034917	1902				1.35655	0.914799	0.303826	0.300549	2.05567	1.1085	0.95031	1.34036	0.802452	0.700119	0.502592	0.719325
GRMZM2G320152	4594				11.3286	13.8171	12.8725	8.61352	8.74051	7.25125	9.21206	9.51509	10.9347	9.92432	9.47468	10.1399
AC208341.4_FG008	2264				0.972867	1.62245	1.38967	0.813589	2.05593	0.984474	1.40402	0.8514	1.49484	0.98029	1.21039	1.58272
AC217941.2_FG002	1956				2.73472	1.48257	1.28023	1.13653	3.0777	2.92573	1.6251	2.57493	2.68015	2.82042	2.70423	3.16425
GRMZM2G079559	1021				4.12963	4.60754	2.45263	1.80408	8.81385	10.915	8.60739	12.1193	3.31471	2.54637	2.4343	4.27529
GRMZM2G168017	1213				3.16469	6.32206	2.80549	2.87995	4.34892	3.02934	3.23711	2.1017	2.89946	3.08428	2.78452	3.38374
GRMZM2G357081	10405				0.671341	0.402572	0.573897	0.506663	0.339982	0.376314	0.413319	0.352581	0.35077	0.493635	0.520609	0.557269
GRMZM5G887890	5559				0.396217	0.428921	0.28876	0.239942	0.524716	0.574326	0.45969	0.615197	0.39393	0.536123	0.447098	0.386753
GRMZM2G125448	1526				0.288673	0.802364	0.546993	0.624339	3.53825	3.03959	6.16738	3.30049	3.69629	8.51848	4.88614	4.90976
GRMZM2G398755	7673				7.20918	6.96244	6.9037	8.12058	5.92874	6.66533	6.03534	5.9076	8.72625	8.18976	9.31054	7.82008
GRMZM2G180622	2529				13.1634	13.2758	11.1965	13.085	19.0185	17.1261	19.2478	18.022	12.6736	14.1164	14.9431	15.0704
GRMZM2G113039	2902				1.49628	0.999281	0.818649	1.24756	0.91959	1.39077	0.451024	1.1356	1.62354	1.4203	1.07605	1.18986
GRMZM2G121366	1816				12.7178	13.804	10.9961	13.3957	16.028	16.5525	14.4492	15.7161	15.6032	14.0719	14.1424	12.3771
GRMZM2G096996	2612				0.795065	0.715479	0.762047	0.656559	1.02169	1.63744	0.835166	0.690356	0.431894	0.849685	0.414773	0.424026
GRMZM2G059132	3676				4.26271	5.62732	3.965	4.44059	5.14929	4.17872	6.15473	5.7342	6.04743	5.15773	4.83686	5.76003
GRMZM2G464011	871				21.025	18.2747	22.0418	25.3043	9.19168	23.5839	9.23102	11.3508	18.3612	15.0701	18.6576	19.3731
GRMZM2G106607	3528				14.3235	12.9506	12.0664	13.8806	13.9146	17.0917	13.8682	15.7035	14.3139	14.1811	13.5297	13.2406
GRMZM2G165987	2861				29.6726	25.0697	27.1781	29.0162	20.3691	20.7816	17.0142	19.4515	27.1607	28.7908	29.2916	30.0816
GRMZM2G117100	5139				7.2372	6.80916	7.08431	7.08206	8.03094	7.39656	8.16234	7.02985	8.66454	7.83534	8.74269	9.03915
GRMZM2G024996	1092				0.288144	0.413093	0.0587991	0.174495	0.625163	1.59976	3.48165	2.10682	0.546917	1.21944	3.09306	0.894922
GRMZM2G424908	4922				0.77992	0.95577	0.978392	0.735558	1.04655	0.991339	1.22831	1.1496	0.768484	1.09507	1.10056	1.17805
GRMZM2G097659	2146				0.263922	0.210204	0.149601	0.147987	0.780832	1.54387	1.59739	1.18796	0.711213	1.09329	0.979984	0.57682
GRMZM2G350447	12971				9.0289	8.40122	9.20236	9.24021	8.68413	8.75421	8.87506	8.51849	9.78685	9.41066	11.4722	11.1757
GRMZM2G325679	3132				4.11902	3.06575	3.71065	3.83286	4.73587	5.55847	4.63673	5.30076	4.00444	4.27192	4.25265	4.26431
GRMZM2G326643	75042				2.43447	2.35041	2.38637	2.58239	2.12628	2.15214	2.23173	2.02427	2.69798	2.70824	2.7337	2.73565
GRMZM2G145201	3154				10.4352	9.1331	10.6064	11.3781	7.02473	6.62745	6.46196	5.57922	8.6894	9.9117	11.0121	9.56392
GRMZM2G100328	3623				0.468983	0.622547	0.372172	0.718785	0.976405	1.41328	0.808551	0.840962	0.897489	0.542571	0.650831	0.485526
GRMZM2G159393	2065				7.34445	6.6471	6.80953	5.93637	16.2593	14.6733	16.0874	11.7133	10.3797	8.81302	8.11653	9.81199
GRMZM2G471065	2113				1.45935	1.92138	1.24588	0.571133	2.08537	0.541668	2.44825	0.912243	1.09918	1.71056	0.995289	1.07916
GRMZM2G016457	28054				2.39349	2.40046	2.58858	2.42934	2.40026	2.64757	2.38832	2.36493	2.64216	2.60162	3.15077	2.68692
GRMZM2G457267	3320				2.8243	3.12507	2.88165	2.58273	4.80417	4.9534	4.48681	5.22534	3.0981	3.11324	2.43781	2.88467
GRMZM5G874366	47954				0.0748018	0.033596	0.0602533	0.0251659	0.0634154	0.0665779	0.0688857	0.0479761	0.0816448	0.0700832	0.0810662	0.0502682
AC210892.4_FG006	594				9.21711	12.0423	7.89096	10.7999	3.65683	2.33249	2.41335	3.87315	6.59124	7.3659	5.68623	7.12925
AC217556.3_FG003	5494				8.00664	8.0817	8.5666	8.84415	8.7546	7.77386	8.06601	7.79793	8.82938	9.17575	8.61856	9.21402
GRMZM2G002616	4674				10.4077	9.3341	9.32769	10.1512	11.6449	12.5144	10.2545	9.85775	9.27099	10.2429	11.4395	10.273
GRMZM2G000645	10386				7.14377	6.57083	7.77106	8.2621	4.72663	6.61784	4.9989	4.73562	7.46909	6.34352	8.24067	7.27029
GRMZM2G080355	931				2.77138	2.00734	1.44831	2.52427	19.1318	16.4995	18.5442	14.7602	6.05858	3.74607	3.90175	5.10846
GRMZM2G168744	2272				8.72498	7.97022	8.11086	5.3396	12.1009	8.98815	10.6165	9.82505	7.27265	5.94476	5.91846	8.17247
GRMZM2G008286	665				2.17655	2.42265	0.868989	0.859616	1.58654	0.815267	1.40588	1.40255	2.49471	0.858191	2.01248	1.6655
GRMZM2G085483	1296				10.9255	8.00559	8.17471	9.94889	9.81685	8.04119	13.3215	10.2193	10.7015	8.46455	9.09707	9.09893
GRMZM2G401511	1463				10.2805	11.3204	9.43599	9.94202	14.5503	14.0407	12.0565	16.4481	20.638	18.1607	14.3313	19.1042
GRMZM2G364977	3527				1.23113	0.45678	0.673581	0.414196	3.04414	3.09138	3.41059	2.52104	2.01317	1.74393	1.49971	1.49622
GRMZM2G079290	1212				17.1865	12.7077	10.5425	13.5731	16.3347	11.3818	15.479	17.2892	18.9989	15.1202	15.0909	18.1152
GRMZM2G164761	3440				6.86017	7.88671	9.23932	6.407	9.21904	6.18152	7.73655	7.60978	3.91597	3.1521	3.24201	3.69311
GRMZM2G161827	993				3.35883	4.34808	5.36688	6.7162	6.18742	7.58298	4.7075	7.07583	6.08126	6.9605	7.12375	6.62657
GRMZM2G091643	9907				2.11526	1.95793	1.63973	1.36559	0.996044	0.504679	1.10097	1.04815	0.998035	0.95369	0.93274	1.00616
GRMZM2G102625	17869				1.7151	1.61205	1.36905	1.64575	2.24018	2.13394	2.22884	2.52282	2.09079	1.67141	2.03643	2.0527
GRMZM2G110952	18899				6.58975	6.1343	6.67601	7.05435	5.83542	8.04825	5.80762	6.06366	6.10608	5.84148	6.45076	6.24994
GRMZM2G093451	5447				3.54685	3.44277	3.19452	3.29999	4.79676	4.74437	4.4969	4.28077	4.27613	4.31896	3.96622	3.95902
GRMZM2G053531	6924				3.19016	3.02481	2.49453	2.46762	4.92083	3.36692	4.92389	4.08604	3.824	3.28776	3.654	3.34032
GRMZM2G448282	2451				5.36618	4.91667	5.37036	5.10512	8.53316	6.51301	7.55251	7.28093	8.04108	7.83903	6.78628	7.044
GRMZM2G010146	8193				3.90964	3.94064	4.39656	4.70575	4.598	5.09529	4.17645	4.60675	3.83107	3.89303	4.50371	4.33381
GRMZM2G093186	2481				46.139	46.3124	46.0408	41.9088	29.2423	30.4231	29.4679	32.2552	43.1429	41.8393	37.6824	41.4116
GRMZM2G472696	831				193.79	192.242	200.198	221.121	138.836	217.397	153.681	167.085	194.606	217.55	240.42	247.979
GRMZM2G028910	47445				0.0596876	0.047539	0.0419531	0.049533	0.0797926	0.0647528	0.0722521	0.072081	0.0657369	0.060143	0.0658173	0.078271
GRMZM2G006468	4300				10.6397	10.8653	10.5272	9.37969	15.6886	13.5748	17.0023	14.3013	10.1082	8.65631	7.24728	9.1665
GRMZM2G167336	1874				51.8825	64.4769	62.8724	45.5865	30.4347	13.2115	21.9842	22.1975	21.4942	13.0273	11.2562	13.4542
GRMZM2G083643	1006				0.562998	0.960872	0.191477	0.315686	0.678607	0.0598799	0.433689	0.309044	0.725598	0.819423	0.823531	0.582856
GRMZM2G055678	12613				4.25591	3.90855	3.5991	4.2955	5.17139	3.72047	4.23487	3.60369	3.14092	3.42367	3.81472	4.1271
GRMZM2G029859	51285				0.71784	0.621995	0.682338	0.731949	0.402974	0.475712	0.443589	0.379492	0.68449	0.790084	0.868603	0.771108
GRMZM2G137326	683				0.829247	1.03787	1.41015	1.02295	0.636064	1.49936	0.821296	0.455195	0.0971585	0.278525	0.653149	0.0953885
GRMZM2G083130	1962				0.994317	0.952514	1.27632	0.679835	0.537741	0.706168	0.730646	0.982452	0.845556	1.0019	1.00693	0.564503
GRMZM2G088375	6439				4.89645	4.99407	4.67679	4.98146	7.6047	7.96141	6.6112	7.77367	6.79154	5.74134	6.16601	6.40475
GRMZM2G085054	1912				117.929	133.57	134.227	121.883	114.158	105.45	109.757	124.262	142.332	128.977	103.826	120.453
GRMZM2G151700	4112				2.92309	3.3381	3.10737	4.24779	3.3657	3.85285	3.10727	2.82772	4.37338	4.14822	3.36311	3.97683
GRMZM2G042154	1250				3.67515	3.04169	3.44158	2.48983	2.13492	0.915635	1.24655	1.44257	2.70746	2.79007	3.61979	3.49206
GRMZM2G302405	59730				0.323451	0.305328	0.364419	0.351981	0.447825	0.472998	0.506089	0.409118	0.363293	0.404478	0.389435	0.339222
GRMZM2G088261	15088				1.92279	1.96044	1.99588	2.19326	1.78929	1.71279	1.90435	1.99875	2.1331	2.08035	2.36955	2.05106
GRMZM2G419739	5684				5.12612	4.07017	4.07799	4.52569	5.36106	5.75473	5.07697	5.91823	4.98512	5.16523	6.06566	6.20097
GRMZM2G101702	1026				1.65607	1.82147	1.94003	2.04291	1.39125	1.35039	1.2757	0.666644	1.87565	1.5451	1.67707	1.96848
GRMZM2G364988	4580				3.36638	3.67238	3.32259	3.86921	5.00016	4.1957	4.09618	5.22689	4.27423	4.08432	4.4944	4.42396
GRMZM2G150524	1072				2.17205	1.98377	1.61719	1.71825	1.56312	1.85438	2.03494	1.79811	1.67136	1.83371	2.31849	2.24866
GRMZM2G328427	1680				0.786633	0.958966	0.64973	1.39887	0.99742	1.25498	0.333896	1.44346	0.987489	0.943612	1.10008	1.04706
GRMZM2G096424	17982				2.60024	2.54803	2.83872	2.93526	2.76451	3.25282	2.46439	2.77668	2.69762	2.84576	2.59777	2.86586
GRMZM2G060680	1495				1.22073	0.474159	0.300642	1.487	2.2832	2.61909	4.12736	3.5353	3.24028	3.18114	1.23621	2.0482
AC217499.3_FG003	3658				1.18705	1.7793	1.94837	1.64954	1.84929	1.4327	1.65275	1.78482	1.57825	2.02817	2.2474	2.08381
GRMZM2G134559	2388				4.1374	4.39871	4.97428	4.76104	5.8995	5.37309	4.82854	5.23372	4.6407	4.80626	3.92299	4.1742
GRMZM5G823017	4092				6.53605	5.05524	5.75869	7.18669	8.87245	7.52254	8.20977	8.76776	7.44352	6.70989	8.73699	7.30792
GRMZM2G078757	2429				4.89662	5.12038	4.99606	4.99447	6.15762	6.2744	6.03001	4.32621	5.1634	6.76138	5.43097	6.46407
GRMZM2G170552	2894				0.58712	1.09111	0.776538	1.38269	1.09369	2.89331	2.00291	2.51383	0.481529	1.02982	1.65157	0.832952
GRMZM2G101928	3862				5.52395	3.95465	4.27282	4.48987	6.66898	5.38128	5.63237	6.26305	4.86268	6.05867	5.92402	5.48261
GRMZM2G177447	4065				9.61376	9.11548	7.50285	7.35942	11.9848	9.32114	10.6869	8.45888	8.79893	8.75115	9.20264	10.5298
GRMZM2G087531	9466				5.96332	6.9916	6.27435	6.01879	5.40892	5.08463	5.28722	5.14332	6.56863	6.35715	6.10626	6.73803
GRMZM2G143780	2708				33.1153	27.0573	30.4208	35.4874	24.5909	34.5018	26.7676	28.2197	29.2343	28.0759	30.8994	32.5992
GRMZM2G104254	6480				6.86604	6.31497	7.10456	7.57684	7.30757	8.95221	8.28145	7.49419	6.87146	7.03585	7.28749	6.96747
GRMZM2G168428	9491				4.05127	3.55109	4.17413	3.67404	4.25689	4.61425	3.80228	3.74087	4.14614	3.70804	4.19665	3.8784
GRMZM2G095806	3600				16.5193	15.9853	16.2483	18.2256	15.705	21.2343	14.8374	15.7349	17.1244	16.1521	19.986	18.5859
GRMZM2G089565	4158				4.37397	4.29307	4.37014	4.07859	4.25387	5.63565	3.88234	4.65077	4.80378	3.79733	3.84702	3.9015
GRMZM2G181073	1631				2.04496	1.0668	1.2204	2.29764	2.24503	2.54844	2.40749	1.94431	1.99363	1.90504	1.60201	2.27687
GRMZM2G180728	2783				7.43952	6.55308	6.71387	7.91954	6.84618	6.94818	6.33799	6.54641	7.27257	7.26843	6.70948	6.43778
GRMZM2G127115	5505				3.1894	3.0319	3.20751	3.31137	2.96498	2.92168	2.84181	4.12272	4.39984	3.12158	3.80867	4.34336
GRMZM2G075227	1384				113.903	112.262	123.546	116.523	109.908	107.377	105.155	119.642	109.08	112.298	87.9953	98.8082
GRMZM2G154621	11094				6.33617	6.17472	6.08286	5.42182	6.81929	5.51134	5.399	5.07235	6.94457	6.94466	7.07139	7.35833
GRMZM2G031941	1781				6.53687	4.66765	6.74172	5.0285	6.86477	9.50433	6.12424	7.01747	7.93628	8.36694	7.62167	8.45016
GRMZM2G007012	1861				0.913018	0.934953	0.241515	0.10239	2.63454	2.88086	2.3109	1.77083	0.606183	0.78369	0.856107	1.15527
GRMZM2G007038	4376				6.85967	7.05392	6.08925	5.50105	13.771	12.4305	14.599	13.854	9.17444	8.33208	8.08259	8.02469
AC216264.3_FG001	2910				1.27591	0.730791	0.948787	0.676631	0.234597	0.55892	0.920987	0.961541	0.615704	0.719091	0.722696	0.604488
GRMZM2G319988	6273				0.652079	0.688291	0.481078	0.779649	0.959665	0.777837	0.645827	0.584824	0.72992	0.697488	0.802577	1.09051
GRMZM2G038691	4995				5.17807	4.96704	5.46319	5.93834	7.39273	6.13849	7.42437	6.51051	5.9916	6.53785	5.80511	5.83027
GRMZM2G013936	23466				0.544401	0.650851	0.533567	0.457437	0.494568	0.254141	0.512621	0.325923	0.664554	0.564768	0.507852	0.658
GRMZM2G164759	3390				6.10743	5.49377	6.07993	4.92765	6.64554	7.55211	5.64439	6.1446	5.14823	6.60295	5.32012	6.20754
GRMZM2G458929	1723				1.64357	1.23424	1.0807	2.39614	2.41331	2.06275	2.49598	2.34572	1.88718	1.80332	2.10826	3.21403
GRMZM2G013767	3906				0.177224	0.346465	0.180823	0.14635	0.492553	0.539778	0.84571	0.557166	0.254836	0.211044	0.212102	0.617143
GRMZM2G052670	8523				6.77078	5.95052	5.76318	7.38524	6.82292	6.74978	6.77899	6.48571	6.54794	6.22724	6.91646	6.30635
GRMZM2G399844	3848				17.7442	13.8163	15.2012	13.7827	17.725	18.1751	15.6952	16.8861	15.4689	17.2204	17.6049	16.9479
GRMZM2G015880	38395				0.804765	0.626046	0.603706	0.74608	0.787187	0.95548	0.836008	0.778967	0.744911	0.807601	0.957714	0.792426
GRMZM2G059191	3629				1.92485	1.65146	2.38858	1.73273	2.78756	2.47331	2.76514	2.8614	3.45602	4.31592	3.52975	4.25479
GRMZM2G104833	10332				4.34277	4.1103	4.34396	4.27252	4.85945	4.21534	4.32527	4.32706	4.83629	4.32681	4.18813	3.82755
GRMZM2G137704	6974				6.03679	4.62944	5.2387	5.51007	6.06022	6.12411	5.80017	5.41197	5.98508	6.01011	6.223	6.02552
GRMZM2G404375	3628				0.190804	0.159863	0.123887	0.12255	0.769784	0.381891	0.566924	0.565581	0.310945	0.332085	0.263487	0.233449
GRMZM2G138829	1861				2.4009	3.28965	2.51866	1.87715	2.10096	3.13982	2.77978	2.5059	2.81697	1.94219	1.40402	2.1355
GRMZM2G108694	6496				0.997822	0.942432	0.919243	1.1831	1.19423	1.36317	1.31448	1.15821	1.09305	1.10305	1.44214	1.35396
GRMZM2G132464	7927				10.8523	11.5358	10.8297	10.2642	8.47897	6.87731	9.14427	7.28711	11.6445	12.295	11.1025	11.6953
GRMZM2G435993	8176				0.423335	0.543852	0.746064	0.504959	0.402308	0.419965	0.35829	0.25097	0.68989	0.752305	0.756076	0.693258
GRMZM5G843434	912				25.8761	33.5638	22.7405	28.4847	50.9695	51.1901	49.2741	57.6117	23.5022	15.505	12.7877	20.5024
GRMZM2G022310	5120				3.06049	2.7816	2.7715	2.64237	3.72128	4.12968	3.17723	4.11697	2.63104	3.35631	3.07441	2.9394
GRMZM2G066142	1632				237.571	282.37	258.211	244.062	179.226	170.567	167.39	194.121	70.6287	43.4783	42.2905	62.3958
GRMZM2G308666	2201				1.22945	1.55177	1.31276	2.22205	0.930502	1.28634	0.594672	1.27128	1.47733	1.18121	1.47667	0.85841
GRMZM2G329454	3634				8.572	8.03315	8.67541	7.42827	6.77999	7.34341	6.36307	6.79288	9.76946	9.57967	8.821	9.66319
GRMZM2G082271	17987				7.93149	7.89275	8.04973	8.16771	8.16701	9.11274	8.22275	7.78153	7.87663	8.16122	8.30843	8.45031
GRMZM2G340619	2714				0.765184	0.451145	0.402191	0.538272	0.617415	1.70907	1.30901	0.481125	0.562367	1.14485	0.399185	0.792174
GRMZM2G010439	3110				2.20561	1.55408	1.79619	2.22612	1.21729	1.64641	1.02209	1.45952	2.19775	2.54866	1.82375	1.69684
GRMZM2G064818	613				8.72611	8.72549	5.34199	14.6097	5.16337	5.01174	3.55865	3.34736	10.9336	12.3098	11.9556	10.0967
GRMZM2G051659	406				2.63503	5.55539	3.00484	4.84975	5.96159	6.38001	7.21522	7.81075	2.1248	5.15408	5.17991	4.33266
GRMZM2G145360	5479				4.07745	4.57531	4.72277	2.86338	6.60375	4.10097	6.4955	5.50413	6.23746	6.0066	5.7343	5.93357
GRMZM2G119725	4458				14.074	13.5737	13.9853	14.0624	10.2601	11.0938	10.9471	10.8375	14.1263	16.1158	16.4825	16.9671
GRMZM2G329737	2531				0.323231	0.381919	0.279058	0.225857	0.613015	0.404609	0.418634	0.859853	0.288405	0.27559	0.32733	0.180187
GRMZM2G152290	2068				0.45646	0.280456	0.403632	0.214996	1.05037	0.611713	0.994584	0.811824	0.22462	0.21464	0.154083	0.283536
GRMZM2G016890	5419				540.409	583.621	548.161	531.371	432.416	372.251	422.259	387.846	398.951	456.583	452.38	478.679
GRMZM2G015190	3669				3.24172	3.70601	3.48256	3.16801	2.65568	1.49408	2.46319	2.08452	3.7439	3.19733	4.15131	4.2084
GRMZM2G150383	2299				6.21368	6.69933	5.11099	6.65827	6.66778	6.20995	8.05185	8.14097	6.14812	5.70945	6.40336	6.37617
GRMZM2G128865	14003				1.80213	2.29642	2.03131	1.82796	1.11244	1.16581	1.26853	1.07015	1.85292	1.8521	2.09804	1.92152
GRMZM2G156238	15572				0.691057	0.500741	0.729831	0.5017	1.32716	1.50482	1.46092	1.27378	0.933257	1.48632	1.37918	1.25096
GRMZM2G475504	16539				3.46634	3.79899	3.49015	3.32193	4.26653	3.42007	3.99838	3.3949	3.51075	3.89152	4.01122	3.67527
GRMZM2G070487	7309				11.3394	11.1533	11.4467	12.6963	12.6093	12.783	10.5144	10.1492	10.5045	11.8944	13.1573	11.7037
GRMZM2G471196	1979				1.04937	0.814079	0.940904	1.25171	0.909443	0.517466	1.73219	0.974012	0.570039	0.736962	0.998276	0.493813
GRMZM5G883686	2574				3.83843	2.27827	2.56934	2.59098	5.61786	5.82733	4.62491	5.33866	3.17101	3.52282	3.98613	4.1763
GRMZM2G013915	7208				5.49159	5.37319	5.90598	5.61317	5.14023	6.94489	6.21716	5.58133	5.88285	6.16689	7.11731	6.01068
GRMZM2G014951	1271				6.38714	4.41109	4.59715	7.44602	2.00199	3.93379	2.01056	2.6907	5.27324	5.63762	6.66869	6.30487
GRMZM2G105501	1046				1.50408	2.8956	2.0257	3.4612	2.78862	1.90047	2.91973	2.43725	2.4742	2.728	2.49797	2.67826
GRMZM2G170561	27065				0.0255768	0.0166672	0.030841	0.0445891	0.0343959	0.0378373	0.0437546	0.0344613	0.0563925	0.0445152	0.0306105	0.026479
GRMZM2G075828	4477				75.1597	72.1865	75.1658	84.4847	61.9508	61.2887	48.517	50.9021	60.0746	67.15	67.1734	70.1272
GRMZM2G179063	1708				1.58432	2.45244	1.54131	2.19406	8.53893	8.42925	10.1811	11.6132	52.7999	69.2395	40.558	36.1989
GRMZM2G353548	14277				5.25854	5.03281	4.27698	4.69352	7.40289	6.68762	6.66623	6.85078	5.06165	5.45856	5.65554	5.66306
GRMZM2G094959	3304				3.52366	4.58353	4.52803	5.01746	4.6396	4.79507	4.96128	3.74508	4.35834	4.6253	5.11141	3.56907
GRMZM2G130016	2630				1.07676	1.39666	1.19628	1.18338	0.353964	0.89328	0.924245	1.1112	0.984035	0.602764	1.57504	1.46155
GRMZM2G311342	2635				2.88979	2.95922	3.77698	3.20593	4.73412	4.0007	3.90285	3.79921	4.05459	3.05623	2.8297	3.83237
GRMZM2G162748	1661				2.38689	2.36664	2.89924	1.87374	3.25067	2.64748	3.03944	3.6312	2.59684	4.23756	3.03104	2.70643
GRMZM2G438077	4707				0.895762	0.999427	1.59601	1.41687	1.80634	1.39496	1.23145	1.86262	1.84684	1.57618	1.25914	1.84087
GRMZM2G160316	21539				5.2094	5.0952	5.35693	5.55275	6.6473	6.00462	6.16646	5.82276	6.1094	5.60243	6.64832	6.37317
GRMZM2G466578	2619				2.18659	1.59937	1.88777	2.64347	1.25593	2.18508	1.59447	1.82812	2.30572	1.81589	2.01966	1.81595
GRMZM2G147319	2414				5.23987	5.52593	4.44194	5.0255	1.77392	2.42055	1.57496	1.98336	3.82102	4.43928	3.61675	4.50709
GRMZM2G032856	1275				5.08381	1.76901	1.35971	2.73991	21.5634	19.5128	36.2231	17.8005	30.5513	54.5581	45.7347	40.3166
GRMZM2G114672	6494				4.66117	4.87238	4.08349	4.52848	5.7245	6.27994	5.46107	5.83114	6.28441	6.08329	5.58386	6.0696
GRMZM2G000264	24750				3.15543	2.72611	2.64877	2.93329	4.10485	4.35913	3.34678	4.41413	3.47213	3.52794	3.86492	3.99325
GRMZM2G419342	7324				1.83018	2.17331	1.11339	0.893249	1.14395	0.847165	1.60839	1.40083	0.969476	1.08224	0.896238	1.12972
GRMZM2G132373	9201				30.0871	30.6699	28.8419	24.4579	29.3075	24.7543	33.9037	26.4438	18.5137	17.9254	16.9209	18.5163
GRMZM5G887303	2773				22.8529	22.8907	23.2707	25.8599	26.3421	32.4766	25.4658	28.4551	21.9921	22.3413	25.9465	23.471
GRMZM2G046297	2195				17.6894	21.4613	19.4527	15.5969	14.3915	14.9569	16.4976	19.9145	16.8997	10.7755	9.55204	11.7835
GRMZM2G147503	1734				21.739	25.7547	17.737	14.9083	16.4997	27.6183	21.89	25.4958	27.2096	30.3889	25.8369	34.7544
GRMZM2G094543	970				11.3535	11.4934	12.9079	9.49467	15.1635	16.0845	12.9152	14.1667	13.0666	16.6698	12.1544	10.6793
GRMZM2G475148	5443				0.543402	0.532778	0.530845	0.50178	0.786745	0.85218	0.996228	0.833937	0.743692	0.664048	0.386376	0.347117
GRMZM2G074718	1508				13.3122	10.4698	11.0279	12.1725	17.6555	20.4126	15.8298	17.2767	11.8373	14.3389	12.8049	14.9051
GRMZM2G082573	4793				1.11602	1.59997	1.05831	1.15291	0.867542	0.61584	0.71521	0.376218	1.39835	1.30976	1.58225	1.29132
GRMZM2G164325	1819				5.91596	4.49928	3.42399	3.87591	5.56133	7.25254	6.33895	4.9566	4.19533	5.19417	5.99098	3.18767
GRMZM2G154156	5278				5.01966	4.06581	4.95129	5.21077	7.39613	6.72241	5.89263	6.16142	4.91597	4.98588	6.26661	4.82641
GRMZM2G176042	5093				0.23477	0.341635	0.315181	0.187069	0.889555	0.555908	0.746508	0.451728	0.977213	0.983595	0.913448	0.729152
GRMZM2G049915	1832				335.573	466.188	374.211	291.057	293.336	159.049	320.176	305.366	345.452	331.21	233.173	282.757
GRMZM2G383817	2110				1.34212	0.885703	0.639043	1.05358	1.08829	1.45602	1.09294	1.03142	1.41524	1.29226	1.11752	1.38946
GRMZM2G083497	1968				33.3519	28.7175	34.3555	37.0833	25.5121	42.0878	28.2816	26.8877	28.0206	27.4844	34.6168	27.7088
AC199703.3_FG003	516				0.365876	0.374666	0.124435	1.10784	1.08247	0.116743	0.845525	0.120503	1.67184	0.860223	0.123505	0.12626
GRMZM2G000623	11006				3.03618	2.45334	2.57278	2.24493	2.80253	3.23472	2.89381	2.84176	3.1413	3.34741	3.24839	3.35637
GRMZM2G323024	6175				0.927399	1.0123	0.967028	0.77145	2.54277	1.45354	1.92786	1.64134	4.78216	3.29633	3.06517	3.72438
GRMZM2G028389	1996				0.662096	0.807146	0.675541	0.668255	0.715139	0.935578	0.780652	0.342674	0.831153	0.476534	0.670492	0.359045
GRMZM2G131820	2754				3.17624	4.14173	4.40647	4.68183	3.35773	3.74034	3.23631	2.91256	3.59024	3.33862	4.79006	3.71409
GRMZM2G113790	3597				13.104	13.8846	13.0845	12.908	17.409	14.5867	13.9487	13.2242	14.9617	14.3322	14.9001	12.081
GRMZM2G117822	5714				1.11235	0.642846	0.820306	0.366823	0.532205	0.579831	0.621746	0.663801	0.499378	0.565969	0.524194	0.741122
GRMZM5G845296	2902				1.01921	0.688393	0.730146	0.503401	0.962362	1.05865	0.665798	0.964192	1.029	0.589969	0.724688	0.606154
GRMZM2G157027	5556				15.4608	15.7627	17.3927	16.0619	17.9952	14.2358	17.0177	16.1716	13.7472	16.1494	14.6016	14.2707
GRMZM2G167875	2184				10.5173	9.41262	11.4364	12.7672	7.64404	13.1015	9.16074	11.1889	8.53798	9.20385	11.2926	10.7092
GRMZM2G129357	3628				20.6242	28.2602	23.5207	18.8902	26.874	30.4019	26.989	32.7866	23.3574	25.8852	21.2019	25.9129
GRMZM2G054509	1347				10.2315	11.0514	11.2019	12.2128	6.77288	3.35407	4.02559	4.38535	3.89189	2.495	2.31827	3.82099
AC213654.3_FG006	2973				1.0372	0.975416	1.01507	0.833207	0.605378	0.466028	0.733755	0.48104	1.27228	1.64232	1.47907	0.942302
AC216870.3_FG005	1769				8.9291	7.75933	8.16673	7.64778	7.40249	7.72996	6.16578	6.71358	7.99012	9.35568	7.45722	8.2865
GRMZM5G898898	3745				1.86523	1.25616	1.45734	1.30594	2.40292	2.46104	2.81263	1.77656	2.03773	2.15038	2.36536	1.33954
GRMZM5G812371	1911				2.27222	2.39425	2.18397	2.29336	6.00806	5.70554	7.20791	6.47502	4.41006	4.01502	4.63542	4.3979
GRMZM5G841557	3731				0.118069	0.120905	0.0860474	0.0851193	0.349315	0.468222	0.217168	0.249985	0.551363	0.152961	0.222051	0.296852
GRMZM2G472690	942				2.4718	1.2998	2.38567	2.89935	0.856477	2.49398	0.992472	1.91424	1.62024	2.35603	3.04436	2.97395
AC234203.1_FG004	6329				27.2742	28.6219	30.7905	29.5953	34.6051	20.1305	35.1077	23.8246	32.7026	34.5758	33.5207	34.0421
GRMZM2G056989	1715				31.8139	27.1673	32.8344	28.8507	17.3338	31.2963	13.6284	20.7024	26.0407	26.7323	30.9539	26.402
GRMZM2G419844	2261				1.92048	2.19464	1.84589	2.16309	1.34499	1.83835	1.46101	1.78756	2.08382	2.10341	1.77572	1.7577
GRMZM5G864363	1551				4.26029	4.36264	3.18766	4.29993	7.08247	7.65127	6.30908	8.0581	6.37494	4.94694	3.6569	6.59484
GRMZM5G897005	1457				0.475111	0.663444	0.220345	0.392343	0.979697	2.02589	2.35278	2.43256	1.32081	2.21959	2.05576	1.02845
GRMZM2G096008	1624				8.71884	10.4362	6.20736	5.43641	13.5664	14.4292	13.6245	13.9751	10.6649	9.64437	9.37878	10.0694
GRMZM2G377539	7816				7.51206	6.53824	6.00518	5.92415	9.99688	9.21006	9.11464	10.891	8.83828	7.69918	7.7867	9.01068
GRMZM2G178795	1175				5.94494	4.55211	7.37716	4.91911	3.53883	4.35773	2.59918	3.86308	3.55799	2.86023	1.68135	2.9387
GRMZM2G108463	15833				3.1678	3.04039	3.08613	3.18924	3.79825	3.31386	3.7594	3.16141	3.49965	3.32813	3.13552	3.37006
GRMZM2G005260	2568				0.661654	0.476794	0.22503	0.46994	1.03919	0.867932	0.31552	1.42858	1.05947	1.75318	1.41454	2.41016
GRMZM2G074015	7858				3.9642	3.96102	3.99567	4.77704	3.19865	3.73333	3.48201	3.71116	4.94021	4.22039	4.54973	4.17035
GRMZM2G053008	96869				0.168258	0.132386	0.138533	0.117369	0.24666	0.234442	0.221979	0.197062	0.203457	0.177397	0.208549	0.190335
GRMZM2G142836	21361				2.07697	2.1691	2.047	1.82273	2.10639	2.0107	1.9987	1.5748	2.02858	2.20562	2.27634	2.10143
GRMZM2G129157	4893				1.47906	1.93604	1.66656	1.51878	2.37186	2.86853	2.66225	2.40179	1.77663	2.06056	1.94064	1.71764
AC198518.3_FG002	579				1.19557	1.89209	0.998061	0.548498	0.107188	0.93636	0.322939	0.322175	0.802271	0.328553	0.770467	0.112522
GRMZM2G056469	1695				5.75472	5.43674	5.34125	5.13375	11.6068	8.42282	17.0986	10.0881	8.18235	15.2261	11.0914	10.2626
AC197714.3_FG004	1057				1.96472	1.64612	2.73357	2.34354	1.46787	2.79254	1.71002	1.70597	3.32738	1.73975	3.67781	4.74605
GRMZM2G139796	3897				4.31164	3.25768	3.41062	3.17825	5.4943	4.74555	4.97403	5.18563	4.68278	4.93032	4.56256	5.06558
GRMZM2G046907	6744				0.513224	0.296221	0.257063	0.367308	0.579757	0.294765	0.582239	0.65462	0.482148	0.253869	0.500833	0.376759
GRMZM2G011615	2281				1.95882	2.74043	2.2238	2.47827	3.23776	3.56523	2.70513	3.62556	2.82194	3.64174	3.04534	2.59916
GRMZM2G036640	2423				4.8568	4.1224	3.31245	3.74857	5.45569	6.58827	5.68482	5.51739	4.40934	3.7947	2.86687	3.46859
GRMZM5G876518	880				12.8007	9.7396	8.97461	8.73346	23.7668	24.5748	26.5599	21.5509	14.403	15.2042	18.0323	16.3616
GRMZM2G116675	5314				4.01458	4.20804	4.2411	4.98423	4.80003	5.79266	4.79711	5.16019	4.70784	4.8805	5.31272	4.59755
GRMZM2G004111	764				71.4147	73.4678	68.999	77.3998	66.2045	93.5915	79.2144	95.467	77.0427	78.2675	74.3223	78.7091
GRMZM2G429759	5068				6.51906	5.53127	6.01797	5.7776	10.8375	9.5446	7.85855	8.55155	7.73842	7.34454	9.16697	7.44318
GRMZM2G089698	1836				1.40531	0.807286	0.804356	0.934059	7.26757	5.01993	7.77393	2.87869	6.46967	10.9484	8.57352	9.68739
GRMZM2G138744	3505				2.67522	3.2543	2.21662	1.50409	3.34655	2.80142	4.67677	3.17551	4.3356	5.26463	4.63646	6.33845
GRMZM2G382035	853				6.12338	4.45734	0.97856	1.86155	14.9152	17.4432	17.9017	9.2577	4.7455	8.40025	4.10912	4.50629
GRMZM2G032028	2758				0.661707	1.14492	0.256089	0.391506	2.85781	2.07495	2.73444	3.13378	1.94891	0.758722	0.854953	1.15749
GRMZM2G164482	715				7.30523	9.46358	9.78844	6.12952	15.3635	13.2273	14.0345	14.3492	14.5712	6.65148	9.00223	9.93201
GRMZM2G157705	18110				1.20579	1.26323	1.37919	1.49058	1.84711	1.83944	1.60722	1.72702	1.52066	1.55813	1.34073	1.39222
GRMZM2G109677	3267				26.2933	25.7809	29.0285	31.4761	21.2571	34.3513	25.0873	28.6441	25.2478	26.6104	29.6308	29.2548
GRMZM2G011070	16222				0.143536	0.123149	0.154367	0.0822239	0.294584	0.300787	0.219002	0.295145	0.216807	0.136813	0.184641	0.220889
GRMZM2G051502	8955				5.46031	6.39747	5.67158	4.3337	3.38896	2.2266	3.80715	2.95102	4.83893	4.22738	3.053	4.34336
GRMZM5G811095	2379				12.1417	13.9504	12.9281	10.2256	14.6871	11.4199	14.0164	16.8583	17.2104	12.4476	11.117	12.7343
GRMZM2G161507	7232				0.77445	0.36534	0.825691	0.518176	0.815246	0.907919	0.64637	0.472882	0.467965	0.447172	0.625655	0.729698
GRMZM2G015126	4601				9.45122	9.14604	9.58733	11.2233	7.45927	9.75401	7.4641	7.2302	10.1681	9.05474	10.5406	9.21818
GRMZM2G372684	23878				0.419045	0.601838	0.52436	0.492104	0.55881	0.648357	0.555981	0.606745	0.569715	0.624069	0.659225	0.663017
GRMZM2G451357	21379				2.18707	1.97436	2.56786	2.15988	2.67359	2.73597	2.42266	2.57979	2.60421	2.39359	2.48905	2.37392
GRMZM2G072350	1257				5.25673	8.15144	7.50888	5.91199	2.12303	1.77315	1.93378	3.71	3.95938	3.48078	2.07866	3.26529
GRMZM2G386051	5476				1.1607	1.04737	0.809057	1.21789	1.84734	1.8151	1.92354	2.14608	1.58748	1.44747	1.478	1.27303
GRMZM2G071468	7872				1.49492	1.57995	1.41109	1.36359	1.66349	1.76769	1.55977	1.49288	1.44149	1.65132	2.032	1.94491
GRMZM2G310144	7978				0.71781	0.508884	0.748483	0.788179	2.9794	3.04292	2.49215	2.62654	0.989816	1.21607	1.15827	1.11878
GRMZM2G131473	4025				24.5625	25.5368	25.4123	24.6332	29.62	28.5107	28.8486	28.8112	23.8234	23.5841	26.9323	24.5872
GRMZM2G106468	1965				1.18495	0.688698	1.20902	0.484855	1.23176	0.643777	1.23703	1.29739	0.911807	1.06491	0.810797	1.22675
GRMZM2G013530	1762				0.892886	0.548602	1.42119	0.684906	3.41656	2.97435	4.56312	2.85843	1.61944	1.61946	0.831872	2.25549
AC198518.3_FG003	11327				5.53914	5.08053	5.30017	4.9402	8.76107	9.11006	8.14926	8.49227	6.32132	6.30917	6.21702	6.88487
AC185475.3_FG001	1739				2.93121	2.18638	2.10459	1.9358	1.67734	1.42024	1.39779	1.82356	4.2357	2.00552	2.01557	1.98561
GRMZM2G062788	11357				0.360173	0.255341	0.322259	0.251671	0.442634	0.323553	0.225008	0.235425	0.520029	0.463423	0.342295	0.602341
GRMZM2G119675	3607				49.9153	49.7924	48.152	48.4074	47.5399	56.064	50.8882	58.5596	48.5874	50.2258	48.8521	48.2441
GRMZM2G154463	3987				2.79376	3.18414	2.39957	2.62858	2.75518	2.22101	3.04836	2.26136	3.27885	2.1789	2.79722	2.95766
GRMZM2G019246	2591				13.3828	8.38175	7.65745	7.72194	22.5875	15.2284	29.9969	16.6308	12.7289	12.3102	9.27275	11.4912
GRMZM2G015291	21174				2.31524	2.2126	1.92559	2.52276	3.46155	3.48508	3.11136	2.76922	2.14679	2.15921	2.52519	2.53229
GRMZM2G470556	12568				6.1138	5.9838	5.89056	5.95842	6.93799	6.10156	7.0867	5.76379	6.64754	6.77599	5.97836	6.40203
GRMZM2G407517	5492				1.95942	2.12383	2.18627	2.30147	4.01163	3.3454	4.36926	3.31731	3.3228	3.0366	3.00541	3.28599
GRMZM2G018757	2455				0.794643	0.971231	0.967706	0.85378	0.429755	0.515284	0.279267	0.633194	0.351393	0.904023	0.80472	0.716521
GRMZM2G142039	4501				13.2405	12.9286	11.6263	12.6863	17.3872	14.414	15.5507	16.7572	16.1438	13.9895	15.4755	14.547
GRMZM2G090051	2423				0.909027	0.398942	0.71549	0.812628	0.435431	0.919872	0.643079	1.25745	0.739455	0.863621	0.499729	0.77976
GRMZM2G161746	2425				6.66935	4.86308	6.54001	12.0222	0.998105	2.16116	2.80151	1.20513	2.81856	5.98807	4.54641	4.37918
GRMZM2G093146	3539				4.81893	3.91499	3.61049	3.8587	5.73443	4.57879	5.40674	4.09377	4.14394	4.74819	4.26778	4.10526
GRMZM2G079888	5307				16.7791	15.4094	17.6038	19.9034	12.5714	16.3112	13.1419	13.4389	16.918	18.6516	20.3302	19.4334
GRMZM2G312110	11020				24.8467	27.0109	26.1787	23.9713	23.4899	17.0714	23.466	18.8401	26.3329	27.338	30.7135	27.414
GRMZM2G047214	5202				15.521	16.5132	15.688	15.6653	12.7297	12.1243	14.15	13.5428	15.244	15.0543	14.8112	14.816
AC234154.1_FG007	4840				4.43375	4.16746	4.17887	4.44875	3.75704	4.51794	4.21095	4.20098	5.03179	4.651	4.85865	4.53629
GRMZM2G342539	736				21.9744	19.3503	19.4545	20.9706	20.1532	25.9454	24.9817	24.9226	26.5978	26.6222	21.3872	26.2903
GRMZM2G367348	507				3.35133	3.43185	2.91282	5.13641	1.59132	2.49511	0.860534	1.83964	2.22506	4.37747	1.88546	1.92752
GRMZM2G439799	3518				3.38087	2.47292	2.79247	1.7874	4.4985	2.58559	3.98625	3.94146	3.56507	3.22641	2.88029	2.53712
GRMZM2G160174	4273				12.8866	12.0801	10.5336	10.4795	16.4559	14.2809	15.1552	15.0902	14.8311	13.8753	13.8553	13.7375
GRMZM2G332505	2640				3.45642	1.97721	1.92139	2.33373	0.540689	0.707354	0.259697	0.259082	0.427313	0.552442	0.410374	0.913092
GRMZM2G352855	2396				8.16837	7.8267	7.53031	7.07796	15.2564	14.8587	16.5703	15.4411	8.72419	10.4008	10.6126	8.29334
GRMZM2G084054	558				0.112779	0.115488	0.115069	0.341484	0.111222	0.323867	0.558488	0.780032	0.35677	0.568197	1.71314	1.28433
AC204539.4_FG003	2869				0.811583	0.606465	0.514743	0.774856	1.8387	1.8687	1.71623	1.32205	0.90206	1.25982	0.821875	1.02188
GRMZM5G832772	29431				0.408404	0.387561	0.486511	0.468315	0.529288	0.456435	0.41296	0.450011	0.484769	0.527866	0.539174	0.418382
GRMZM2G368436	1180				0.479979	0.70996	0.163242	0.699753	0.157784	0.765752	0.897935	0.474252	1.0685	0.161214	0.486066	0.165636
GRMZM2G016922	6246				0.554144	0.257935	0.0925196	0.701666	1.30165	2.63293	2.24522	2.00098	1.03056	2.42638	1.74473	1.3247
GRMZM2G021401	3544				1.33177	1.3274	1.61246	1.55923	1.24333	1.44479	1.03762	1.31588	1.55412	0.912514	1.09691	1.15815
GRMZM2G115342	3535				12.1233	12.5968	11.8972	12.9188	11.5696	12.8658	11.0549	12.4008	15.562	15.911	14.2961	16.6055
GRMZM2G117878	1674				8.30804	11.7413	9.62746	7.85413	27.9908	20.0437	28.0361	24.5524	11.377	21.2506	18.4638	21.3665
GRMZM2G397965	1656				1.25405	0.972864	0.891786	0.958877	2.436	1.63693	2.82279	2.81611	2.68482	2.87186	1.42389	3.10802
GRMZM2G128590	660				3.14653	1.4646	1.07014	1.0586	0.470164	1.73416	1.41653	3.29741	1.50816	1.249	0.869027	1.08584
GRMZM2G111462	4446				1.25974	1.319	0.938722	0.871453	0.125631	0.203236	0.154206	0.209783	0.37314	0.270986	0.215009	0.0732685
GRMZM5G837123	956				0.329135	0.202225	0.201491	0.597954	1.10361	0.819152	0.586763	0.585374	0.624721	0.198988	0.333309	0.885935
GRMZM2G052386	1688				1.9759	2.78691	1.7878	1.16647	1.65449	0.678048	1.07079	0.99458	3.42017	2.21637	2.15197	2.89471
AC231745.1_FG004	8396				7.75765	8.05147	7.33398	7.14896	8.83322	8.88951	8.87102	9.22031	7.07379	5.97402	5.39674	5.73441
GRMZM2G331368	16735				40.2929	42.8089	44.7638	41.8974	37.9861	29.6786	38.4019	30.1517	46.1442	47.2085	50.6668	49.4146
GRMZM2G340353	1871				4.54069	3.47872	2.77974	3.42871	5.27408	5.1192	4.09741	5.21764	4.0078	3.49081	4.12141	4.00443
GRMZM2G325285	6677				5.77752	6.07074	5.83715	5.39368	3.87595	2.73363	3.48181	2.67269	5.69475	5.34675	6.25165	6.02033
GRMZM2G177631	6084				244.41	260.789	256.085	235.951	114.851	102.706	111.818	114.006	168.636	185.74	177.474	175.822
GRMZM2G417859	2506				2.73721	3.21441	3.51021	3.06682	5.07687	3.1009	4.25298	3.79629	2.88634	3.26416	3.33139	3.4577
GRMZM2G469414	6369				0.721296	0.576735	0.897247	1.10697	1.54935	1.35252	1.47769	1.14226	1.51077	1.66268	1.61098	1.79013
GRMZM2G027115	8734				7.16922	6.36752	5.8739	7.03229	7.4113	7.66267	6.7294	6.89857	6.80004	6.88995	7.34769	7.19831
GRMZM2G177165	5825				5.58543	5.52048	6.77911	7.42565	5.57223	8.94539	5.74588	4.8783	7.12009	6.39006	9.00406	6.96801
AC207321.3_FG003	1542				1.26514	0.208958	0.791157	0.61786	1.56965	1.21103	1.09133	0.524213	0.989794	0.534591	0.950557	0.80276
GRMZM2G393215	2511				0.225558	0.179649	0.383564	0.227656	1.06278	0.743693	1.31555	1.11433	0.132137	0.0757596	0.228418	0.233514
GRMZM2G160273	7399				6.96583	7.04608	7.40234	7.51136	7.22193	7.53091	6.47786	6.63059	10.4485	8.06454	8.01884	7.79268
GRMZM2G082853	2776				10.1333	11.8624	10.9867	12.1953	14.3752	12.8247	11.7874	12.1179	11.1157	9.70806	12.282	11.1478
GRMZM2G073357	921				0.614957	0.629731	0.209149	0.48275	0.336925	0.850281	0.609061	0.472593	0.360257	0.0688499	0.069195	0.353693
AC194350.3_FG001	3185				1.71898	1.84121	1.31038	1.17659	3.09821	2.66679	3.38544	2.36224	2.18767	2.76738	2.30103	2.27055
GRMZM2G009438	4601				4.99232	5.53245	4.06101	4.8455	6.91972	6.58559	6.16364	7.17614	5.92777	4.86503	4.6955	4.37545
GRMZM2G313944	11233				2.00002	2.04807	1.88059	1.55496	2.18235	1.65707	2.1473	2.04258	2.49888	1.89109	1.90057	2.11697
GRMZM2G017557	1496				7.2774	8.65838	3.73406	3.43904	4.10702	2.77841	4.20792	7.19056	2.52839	0.890124	1.23538	2.22103
GRMZM2G149756	3203				0.648364	1.06633	1.58367	1.16998	4.8634	3.59216	4.4172	4.75617	1.05661	1.80155	1.25348	1.72893
GRMZM2G130207	8761				2.34885	2.05222	2.45519	2.3997	2.21725	3.101	1.72874	2.43438	2.27989	2.04831	2.59686	2.29785
GRMZM2G096946	3678				55.5904	50.8286	52.3201	60.4249	29.6472	37.326	25.5376	29.6359	50.7888	58.0145	62.845	55.9924
GRMZM2G078711	4588				1.24819	1.41863	1.46946	1.31518	1.23095	1.77251	0.991694	0.935135	1.37405	1.09186	1.31958	1.03661
GRMZM2G428628	1499				17.6743	17.4971	17.7762	18.8557	14.4493	13.6231	8.02479	9.41614	14.2104	18.7398	21.8948	19.7755
GRMZM2G319465	11708				0.478376	0.577935	0.356471	0.558776	0.577786	0.529948	0.452495	0.387694	0.549782	0.622842	0.517101	0.651058
GRMZM2G700905	16033				0.145228	0.0683292	0.124148	0.0673469	0.181931	0.199132	0.159385	0.143495	0.318697	0.114695	0.210667	0.190985
GRMZM2G022997	4790				3.37644	3.32303	3.60587	3.91174	7.32043	5.79755	6.46694	5.41314	3.42187	4.56716	4.69649	4.17561
GRMZM2G136014	10914				0.916801	0.76169	0.688328	0.820576	0.85865	0.877591	0.953697	0.92865	0.796506	0.703015	0.893392	0.770056
AC217842.3_FG001	4630				8.9299	8.83823	10.1929	8.90322	10.6564	7.87143	9.54428	7.53408	10.0184	11.1345	9.89652	8.20359
GRMZM2G121905	27068				0.969487	0.826125	0.789917	0.889337	0.749747	0.665417	0.799008	0.709824	1.11547	1.10339	1.17013	1.07108
GRMZM2G037831	3348				1.48492	1.75157	1.51508	2.10582	1.2049	1.78127	1.32175	1.98722	1.80367	2.36749	1.46568	2.23784
GRMZM2G321750	3076				1.7799	1.99026	1.7743	1.13569	3.04659	3.03546	3.3433	2.97153	2.82609	2.32946	2.17539	2.73225
GRMZM2G030228	2743				11.8611	11.3943	13.1788	14.7039	12.4666	19.1281	14.4287	14.5305	10.7655	11.4893	15.2177	10.5219
GRMZM2G355021	2446				1.87814	1.81788	2.02128	2.72657	2.15668	2.43813	1.70725	3.12678	2.68584	2.6702	3.4131	2.42383
GRMZM2G137869	1109				1.30514	2.84732	2.72119	2.11911	0.727504	0.814777	1.06783	1.0653	2.0943	1.08639	2.35606	1.46867
GRMZM2G082943	1405				2.91138	3.25652	2.0565	2.03432	3.93131	4.24461	4.39174	4.0273	2.88108	2.21148	1.76898	1.80844
GRMZM2G177438	6070				0.383597	0.562677	0.476011	0.449949	0.603235	0.406887	0.646889	0.87072	0.557549	0.595455	0.493451	0.611791
GRMZM2G125239	5746				9.32022	8.57962	8.83902	9.47324	7.44178	9.6974	6.73603	6.65515	9.9204	9.85482	9.83768	10.1025
GRMZM2G148277	1794				17.5743	17.6373	13.7794	13.6308	9.92848	9.16683	6.56625	7.2439	13.2792	16.7187	14.3869	18.0489
AC207533.2_FG002	363				5.37424	4.79324	3.36078	4.02443	2.56453	2.82112	2.23211	0.513882	5.66704	2.96965	4.0379	3.41007
AC195587.4_FG004	9521				1.98951	2.13206	2.16479	1.91462	2.39225	2.63835	2.24538	2.40986	2.57185	1.95141	2.0549	2.11443
GRMZM2G070432	16285				0.49077	0.462989	0.382452	0.386128	0.887956	0.691724	0.975956	0.851463	0.566407	0.517877	0.371767	0.596095
GRMZM2G044997	10612				1.20382	0.97769	1.02255	1.19108	1.40943	1.57239	1.41546	1.37695	1.30692	1.12935	1.21908	1.03754
GRMZM2G138330	1431				3.91392	5.71922	3.45497	4.21665	6.20183	5.34617	6.92525	5.08387	4.49815	3.67791	3.07287	3.68775
GRMZM2G315125	3724				4.14017	4.23964	4.29322	3.25767	5.64954	4.61014	5.94151	5.49332	5.04288	5.84046	5.151	4.70608
GRMZM2G006178	6766				18.1835	18.7727	20.8873	19.9861	15.8961	17.2099	16.5905	14.7316	18.2522	18.2847	20.1283	18.6323
AC217550.3_FG006	518				1.09339	0.124406	1.3635	0.613089	0.35943	0.581459	0.601614	0.840266	2.69024	0.122415	1.10725	0.628864
GRMZM2G308570	13366				2.07634	2.13587	1.61891	1.66797	1.78765	2.29401	2.0098	1.80966	2.23912	2.13963	2.05499	1.78888
GRMZM2G115598	4034				48.2198	48.5156	53.2101	50.7152	37.4308	43.1709	39.0743	34.2651	42.4245	44.9094	51.896	48.9839
GRMZM2G076524	4455				11.23	9.79295	11.4293	13.4446	12.1059	13.1296	12.6054	12.5476	11.7525	13.28	11.8302	13.0593
GRMZM2G032443	2370				4.80609	5.6829	4.47022	5.226	1.3355	1.24545	2.18277	1.96771	2.82797	2.27423	2.6083	2.77645
GRMZM2G162056	754				38.81	47.7763	40.1091	37.1493	24.446	19.0944	19.4256	23.338	38.9883	40.2835	22.398	36.5499
GRMZM2G070899	14734				0.721819	0.63419	0.605742	0.728533	1.71434	1.63947	1.51017	1.68384	1.13046	1.01998	0.955886	1.11871
GRMZM5G856084	4333				11.3429	12.0318	12.0474	12.4159	13.1056	15.2788	13.3055	13.0157	13.2473	13.8588	13.4282	13.5473
AC207890.3_FG002	5497				43.0566	40.9492	42.319	46.7155	26.7237	29.0292	24.2075	21.6616	39.4148	43.9157	47.5907	43.9827
GRMZM2G448927	8038				5.40993	5.07491	5.53578	5.66571	7.60522	7.39687	6.52118	7.80534	6.76141	6.39788	6.60437	6.63823
GRMZM2G396357	5012				3.72913	3.2787	3.70237	3.91589	4.86637	4.98788	5.78256	4.826	4.48839	5.07337	4.69191	4.79658
GRMZM2G165179	3539				4.81893	5.44456	4.1185	4.32534	4.82254	4.30645	3.78648	4.58573	4.89397	5.03487	5.27621	5.28345
GRMZM2G079452	8296				0.614438	0.598128	0.27089	0.681404	1.09969	0.733384	1.28471	0.951883	0.855887	0.879006	0.74514	0.793175
GRMZM2G069784	2333				7.57973	5.44157	6.24747	7.97694	6.94303	5.75797	8.89626	5.25049	3.38481	4.43033	4.61643	4.71942
GRMZM2G456564	4197				17.8581	21.3887	19.1693	20.8088	22.5208	22.1178	22.7657	21.5858	19.7165	19.2635	19.8459	19.7609
GRMZM2G379237	1490				0.126706	0.04325	0.043093	0.0426282	0.624782	0.687293	1.12942	1.04328	0.0445364	0.0425576	0.213854	0.0437251
GRMZM2G355098	2414				23.4361	19.4075	19.0711	27.1798	12.726	13.5501	7.56499	9.19559	20.5345	25.2435	24.2612	23.7229
GRMZM2G133854	21537				1.04315	0.918598	1.04644	1.12953	1.74339	1.83204	1.79715	1.48109	1.28485	1.45741	1.51206	1.27959
GRMZM2G134329	12355				0.820059	0.902351	0.857501	0.992197	1.23068	1.2238	0.903001	0.951191	1.22997	1.51406	1.31532	1.05991
GRMZM2G005592	16626				2.89558	3.22096	3.0239	3.0142	3.23634	3.27899	3.03277	3.08542	3.4365	3.07786	3.20828	3.26418
GRMZM2G313321	10298				0.4461	0.219022	0.293048	0.228209	0.994385	0.684403	0.696022	0.585689	0.341527	0.437188	0.43938	0.411223
GRMZM2G026176	14729				0.260627	0.258138	0.204889	0.271676	0.366581	0.331277	0.291981	0.308175	0.283837	0.305667	0.428348	0.234433
GRMZM2G075215	1700				0.333162	0.0379074	0.0377698	0.0373624	0.620617	0.88587	0.47662	0.694949	0.195174	0.0373004	0.262412	0.191619
GRMZM2G120740	18305				2.98753	3.34798	3.36389	3.45946	2.66826	4.48544	3.03379	2.99264	2.99079	3.29438	3.9863	3.93998
GRMZM2G336824	2441				9.2037	9.00241	3.28803	5.074	36.637	29.7371	42.5643	24.6324	11.445	32.7055	23.3663	18.6029
GRMZM2G413315	449				0.140157	0.143524	0.143004	0.141461	1.52044	0.402489	1.52695	0.969394	0.147793	0.141227	0.141935	0.145101
GRMZM2G029211	3313				2.83026	2.89826	3.46916	2.01303	1.96694	1.3637	3.55565	2.4962	4.7471	3.00498	2.67379	3.16607
GRMZM2G112598	3045				1.34335	0.656065	0.864549	0.688351	1.36556	1.08806	0.96203	1.08227	0.719164	0.603912	0.941803	0.920021
GRMZM2G111411	3592				39.647	39.5948	40.6666	41.8194	38.5466	44.4918	40.6203	42.359	36.0062	35.1125	35.8917	35.6767
GRMZM2G167338	18470				0.146509	0.10816	0.16339	0.140994	0.104164	0.166334	0.158602	0.14476	0.262275	0.236889	0.307084	0.285716
AC190750.2_FG014	4160				3.46421	3.76431	3.78152	3.52697	4.0728	4.9958	4.59963	5.15673	3.27011	3.82599	4.029	3.17921
GRMZM2G007681	92060				0.445012	0.436103	0.375934	0.422934	0.492799	0.53591	0.410956	0.474824	0.365459	0.371262	0.464501	0.48194
GRMZM2G119496	2140				7.26349	9.66637	8.01107	6.97489	6.46717	5.82687	6.96085	7.46737	11.7524	8.44489	7.41515	9.16367
GRMZM2G045987	9665				23.4338	23.5834	25.0656	25.0713	17.9732	18.0312	17.302	15.7428	22.6644	23.7831	24.7595	24.5434
GRMZM2G453225	2364				0.612269	1.06314	0.896313	1.20906	6.58946	4.3574	6.14308	5.60248	1.48775	1.58259	2.1836	2.12207
AC210669.3_FG001	884				28.1195	24.5669	11.2583	10.9932	37.1387	16.8315	35.7465	20.0466	14.0375	18.5785	19.5367	20.5622
GRMZM2G158342	1762				7.96454	7.57071	5.93984	7.89445	1.44411	1.81196	1.37955	2.08207	11.0348	7.95334	5.17207	7.43202
GRMZM2G456835	6762				1.47974	1.3628	1.20593	1.19292	2.28532	1.61244	1.55772	1.70116	1.59961	1.35974	1.89433	2.03294
GRMZM2G164074	2168				6.0086	4.31004	3.82053	3.9551	19.609	17.9773	25.8451	16.7208	6.76448	15.1215	10.5529	9.10542
GRMZM2G447657	1980				25.8397	28.218	27.013	23.5779	21.032	21.8139	22.1293	29.1114	22.4884	18.2866	18.5071	21.4864
GRMZM2G446189	3179				2.15773	1.64198	1.27246	1.41857	2.67457	2.10335	2.45074	2.17111	1.23158	1.73537	1.82425	1.57804
GRMZM2G132403	3280				16.6344	14.8336	15.7194	18.4158	15.2316	16.7311	14.0426	14.0473	15.0725	17.1866	20.3038	16.1485
AC233866.1_FG006	1828				279.848	292.988	303.094	315.808	204.416	229.456	212.315	210.588	246.814	263.668	291.625	262.989
GRMZM2G052483	6069				2.68562	2.07057	1.51291	1.74776	5.59363	3.98021	4.48789	5.01003	3.44425	3.50018	2.88769	2.78035
GRMZM2G074611	1097				15.7757	13.4524	10.5941	13.838	35.9245	30.6962	43.9188	33.3854	20.6276	30.0002	32.8229	31.7734
AC233865.1_FG001	312				189.8	150.985	167.313	177.316	141.429	210.258	151.224	179.564	175.469	169.705	178.318	189.395
GRMZM2G337068	372				5.58255	6.4096	5.35072	4.61004	4.17081	6.63926	2.84829	5.18164	1.96224	4.60239	5.31072	4.02811
AC230023.2_FG006	301				1.04536	0.214095	0.213318	0.211017	2.6804	3.00195	1.86361	1.85919	0.220463	0.210667	0.211723	0.216446
GRMZM2G338293	1010				0.311538	0.829458	0.0635729	0.314436	1.0446	0.775356	0.802232	0.554076	0.328511	0.188349	0.0630977	0.322526
GRMZM2G046331	727				0.605934	0.443208	1.14816	0.611571	1.10977	0.911459	1.11452	1.62505	2.0994	2.87834	1.66554	0.985768
GRMZM2G449019	1544				1.50805	1.71123	0.956475	0.534785	1.48723	1.91174	2.54315	1.81223	1.16043	1.68383	1.36208	1.13929
GRMZM2G133407	3435				14.9678	16.0778	11.8323	10.8541	35.5748	23.7975	28.5054	27.1708	11.3786	19.1801	13.7105	22.0202
GRMZM2G700828	4434				1.68894	1.90392	1.60739	1.70465	1.94555	2.26882	1.70086	1.89316	1.78095	1.93064	2.83143	1.80728
GRMZM2G068808	5522				5.23092	5.12319	5.68598	5.39461	7.00189	5.92355	5.33879	5.55136	5.25154	5.31677	4.97411	5.84017
GRMZM2G146380	1104				3.36314	1.80953	1.33768	2.01364	13.5479	11.2948	14.8479	12.5598	7.39329	9.01765	8.60106	9.97319
AC195957.3_FG003	1149				1.58833	1.40214	1.17353	1.38199	2.43061	2.98837	1.46461	1.78584	1.90588	2.2627	2.16311	1.41754
GRMZM2G149145	903				1.60288	0.785014	1.63544	1.47712	1.44329	1.40091	0.759247	1.58376	0.808363	2.03645	1.62321	0.937934
GRMZM2G149277	2952				0.874036	0.458432	0.630776	0.322744	0.23126	1.36722	0.654521	1.11637	0.247274	0.751821	0.410178	0.286909
GRMZM2G330229	10074				0.593449	0.697263	0.643743	0.447651	2.33486	2.12278	1.92414	1.82083	2.14083	2.96471	4.27008	1.86901
GRMZM2G095104	3315				6.39747	5.77358	6.10127	5.03913	6.53379	7.79566	6.48655	5.45831	6.98624	5.91069	5.70962	5.71908
GRMZM5G894234	3712				2.42432	2.72561	2.99248	2.85754	2.79211	2.80748	2.56898	2.99843	3.30724	2.92113	3.65684	3.4225
GRMZM2G081380	26864				3.29599	3.03454	3.25297	3.50634	2.46962	2.68412	2.41987	2.49746	3.39651	3.70824	3.68888	3.74207
GRMZM2G095348	28731				4.41791	4.36704	4.37801	4.6226	4.12794	4.42605	3.94169	4.01027	4.81567	5.06077	5.39667	4.87307
GRMZM2G012416	10205				21.6388	21.9944	22.569	22.4251	22.7752	25.2822	24.314	23.7447	22.4536	22.8478	23.1247	23.1936
GRMZM2G149768	3651				150.906	146.483	162.869	168.28	126.18	165.835	127.403	140.419	122.086	139.483	155.996	140.419
GRMZM2G156608	28347				1.86703	1.76184	1.71921	2.13535	1.77557	2.21219	1.91509	1.74385	1.96407	1.8589	2.2639	1.96046
GRMZM2G164440	1261				151.562	161.132	143.947	155.289	171.026	173.934	182.336	200.642	92.7767	100.421	87.6837	94.5997
GRMZM2G012958	5892				7.65805	6.50769	7.02895	6.84533	9.15336	9.23217	7.66926	8.11544	9.53942	8.0824	8.62046	8.25989
GRMZM2G133969	16709				0.741955	0.613224	0.687853	0.817281	1.05114	1.25821	0.906429	0.941496	1.01272	0.960136	0.972578	1.13464
AC225185.3_FG004	3505				6.19431	7.15211	7.41925	5.45459	9.96882	8.12928	10.1537	8.10731	7.70563	7.39943	6.70923	6.89608
GRMZM2G405387	2908				0.151484	0.332406	0.3312	0.327627	0.533542	0.725024	0.49296	0.534557	0.570489	0.588752	0.328724	0.560096
GRMZM2G086656	6665				0.500424	0.280395	0.394982	0.219185	0.754238	0.732089	0.645248	0.774331	0.766641	0.561325	0.411153	0.557175
GRMZM2G383240	8189				2.05183	2.27426	1.82691	2.10195	2.38728	2.24361	2.36705	2.16403	2.61742	2.16041	2.49809	2.20377
GRMZM2G010044	3973				3.37383	4.20101	5.09079	4.26851	9.73179	11.5081	13.4757	9.8442	6.63091	6.52781	7.49088	6.83808
GRMZM2G031167	1918				0.0328105	0.167994	0.0334769	0.0331158	2.62096	1.35051	3.47707	3.59851	0.657365	0.562035	0.365493	0.78126
GRMZM2G102770	402				2.97433	3.68701	2.71529	1.738	14.9751	7.94198	15.6593	10.3633	7.09813	2.99703	4.59734	5.02403
GRMZM2G152781	841				4.11556	2.37541	2.36679	1.88811	5.53463	3.65303	4.22432	4.8058	5.28665	5.65494	2.95531	5.34527
GRMZM2G071997	3612				1.06278	1.76628	1.26213	1.28369	2.18212	1.8512	1.70831	1.77312	1.37789	1.59756	1.782	1.49709
GRMZM2G359986	3741				1.49715	1.2575	1.25293	1.6469	6.45335	6.10282	7.91378	6.66508	2.32373	4.79691	3.11744	4.16224
GRMZM2G344499	1103				0.171162	0.993221	0.989616	0.863772	1.06906	0.819209	1.07363	1.18384	0.0601625	0.747362	0.288888	0.767864
GRMZM2G164563	2621				1.32056	1.45063	1.69034	1.62365	1.34968	1.90761	1.5457	1.11501	1.74696	1.28225	2.74755	1.96371
GRMZM5G893782	6601				2.18317	2.66517	2.01351	2.31895	1.88977	1.41449	2.04893	1.46006	2.30212	2.29589	2.61634	2.41809
GRMZM2G151962	5742				3.23311	2.03136	2.62783	2.57737	2.64805	2.50734	2.24691	2.47982	2.60028	2.0651	3.02994	2.37137
GRMZM2G142685	3918				33.0394	29.3922	35.7752	45.7322	21.4951	34.9166	13.9831	19.5998	30.3681	37.7907	37.7525	37.2644
GRMZM2G001500	5113				38.3885	39.3108	39.2937	42.5221	34.7997	36.3226	33.9247	32.4823	43.3872	43.9894	48.7469	46.1391
GRMZM2G161905	936				12.7071	11.3601	8.43767	12.6896	12.3991	22.2035	20.1765	22.1216	16.5189	32.5861	21.7195	29.4429
GRMZM2G426243	1220				1.1864	0.897969	1.10523	0.67681	0.966534	1.0369	0.97067	1.17224	0.924678	0.571736	1.20144	1.01464
GRMZM5G848124	964				0.456965	1.00274	0.999097	1.25187	1.35197	0.562399	0.969823	0.709519	0.619537	1.51291	0.594977	1.01375
GRMZM2G080594	1137				0.387436	0.396744	0.28236	0.279314	0.382086	0.264904	0.493356	0.164062	0.291817	0.725013	0.728648	1.43251
GRMZM2G033930	2111				9.45003	12.0582	10.1286	10.0795	14.4938	11.3858	12.3119	11.1635	10.2164	9.3419	11.6831	11.5116
GRMZM2G164036	2026				22.0226	23.6332	24.6883	18.4027	6.9536	6.15474	8.21391	10.0359	11.2346	5.22685	3.61737	7.04241
GRMZM2G351261	17613				0.260826	0.157329	0.193213	0.191129	0.229036	0.270192	0.237093	0.32126	0.20722	0.212413	0.29308	0.196047
GRMZM2G312997	5463				3.1448	3.10239	3.63179	2.66249	5.78242	5.54646	10.7815	7.0682	4.77378	5.44383	4.30457	3.92357
GRMZM2G438871	2674				0.682494	0.939887	0.456232	0.451311	1.87995	4.66324	4.96474	3.09271	2.65536	4.52934	4.36138	5.28707
GRMZM2G177005	2546				96.7688	94.3351	94.144	96.4715	76.468	88.9865	80.859	86.7243	81.6589	90.4338	91.2376	86.2615
GRMZM2G043456	3472				13.6845	13.0852	14.2583	14.9826	12.6733	20.1433	14.3073	15.8852	14.3919	11.9626	15.1796	14.2423
GRMZM2G306024	2567				4.53532	4.09199	3.77698	4.37956	5.39141	5.65549	4.68608	5.69234	5.91986	6.64491	4.89074	5.25365
GRMZM2G162702	5512				25.9509	27.0186	24.1481	22.574	24.6017	23.1798	26.2675	26.4309	32.4212	27.1843	24.407	26.228
GRMZM2G054046	605				0.936158	2.23685	0.74291	1.78475	1.74388	1.69267	1.13322	1.33609	0.548424	1.15292	1.1587	0.969178
GRMZM2G068506	6161				1.05208	1.49574	1.24019	0.855678	1.23902	1.02664	1.12292	0.837675	1.79873	1.75998	1.99637	1.70252
GRMZM2G133631	3527				11.5441	11.1272	10.8319	9.41845	20.1828	17.5747	19.5977	18.9871	14.5061	14.4369	13.1722	14.7221
GRMZM2G085885	9023				0.634677	0.407095	0.54794	0.556109	1.05236	0.754408	0.656222	0.737363	1.00756	0.66763	0.72748	0.599299
GRMZM2G083836	5861				18.3069	19.2305	20.4753	21.0564	14.0091	16.3317	13.7926	11.3411	19.6213	19.5934	22.41	19.3083
GRMZM2G060811	1065				50.1672	58.2705	52.2712	52.5424	33.624	34.3335	35.9918	39.8767	33.5846	33.2832	26.389	30.0364
GRMZM2G014577	35444				0.846911	0.750896	0.820633	0.829701	0.677628	0.851479	0.708664	0.622779	0.881819	0.635109	0.882823	0.755467
GRMZM2G054378	12797				1.04745	1.1129	1.04865	0.948001	1.76044	2.05709	1.75824	1.64718	1.47788	1.25365	1.61849	1.27786
GRMZM2G335019	2234				3.63386	2.97116	4.51242	3.72453	2.25022	3.7481	2.59464	1.97617	3.29717	4.11574	3.62289	4.46195
GRMZM2G355773	2419				24.2721	22.0847	27.207	27.6488	15.0087	25.5251	13.9908	17.3507	23.1805	22.4126	22.8938	24.6435
GRMZM2G136901	12549				3.39501	3.48685	3.53559	3.872	4.33724	4.28668	4.27634	4.77162	3.93957	3.90601	3.15368	3.47323
GRMZM2G171561	43923				0.0845322	0.0454823	0.065783	0.0592892	0.0946687	0.105603	0.0808837	0.0863548	0.101224	0.0880645	0.0827023	0.0993801
GRMZM2G004320	7118				2.78493	2.58023	2.62499	3.23916	3.14755	3.6983	2.74072	2.9963	2.54511	2.32512	2.64118	2.95639
GRMZM2G156656	4749				2.98155	2.9989	2.60945	3.11629	3.20175	3.51363	3.74042	3.65301	3.47935	3.59181	3.50246	2.83978
GRMZM2G106099	1651				0.952917	1.05387	1.28339	0.884839	0.789397	1.42297	1.32129	1.24284	0.844061	1.26745	1.5826	1.38114
GRMZM2G437445	2395				10.5366	10.8974	10.697	9.62686	17.6468	18.2352	18.7632	19.1861	16.8738	16.5477	13.6504	13.6829
GRMZM2G104494	996				4.86512	5.37021	6.89791	3.63495	6.16878	5.62474	6.82096	7.67882	6.06294	5.66622	4.41494	5.82167
GRMZM2G391269	1806				0.871133	1.53435	1.74209	1.44195	1.61512	1.10072	1.00083	0.791879	1.50649	1.15867	1.3762	1.33475
GRMZM2G417008	728				2.33397	3.27524	2.73416	1.13422	6.39371	4.38554	4.1951	3.6727	3.91957	5.31326	3.41403	4.20613
GRMZM2G413687	1009				11.5383	12.4542	9.48175	9.50537	8.91867	8.53737	9.20393	13.4959	8.61552	7.72995	5.62126	7.16718
GRMZM2G093050	8309				40.2092	40.136	42.4477	43.1671	35.4265	39.0841	31.3924	33.3087	39.3012	40.3329	47.7294	42.4587
GRMZM2G304638	10921				2.19546	1.77614	1.64034	1.69244	3.16531	3.05029	3.09896	3.04607	2.27861	2.23543	1.9432	2.47572
GRMZM2G016558	2171				2.57984	4.30408	3.28289	3.18897	2.144	1.5261	3.01445	1.91895	5.34909	4.41042	3.37577	3.93123
GRMZM2G110932	3303				4.8584	4.50688	4.5294	6.05739	4.67858	7.09447	5.94402	5.70404	3.75694	5.89376	7.00378	5.46371
GRMZM5G815353	4343				3.34722	3.48699	3.74045	3.02736	4.0155	3.45373	3.20032	4.19495	3.28511	3.02234	3.56575	3.37528
GRMZM2G135452	990				7.18299	6.83481	5.12372	6.99318	5.57928	5.78053	2.3294	3.07758	3.01633	6.72538	5.72914	5.59372
GRMZM2G138842	9860				1.67858	1.9934	1.97314	1.86168	2.05823	2.25439	2.11761	2.13782	1.82387	1.72997	1.73864	1.81707
GRMZM2G029184	2903				6.52501	6.63738	7.8519	7.986	6.30664	9.98107	6.97773	7.38959	5.50898	6.79323	7.39805	6.08189
GRMZM2G140908	2032				8.02118	6.31105	8.43686	8.03328	7.78825	10.2869	8.06696	9.27187	8.39288	9.45544	9.37739	9.33009
GRMZM2G051545	1975				4.8114	3.75235	4.97414	5.04912	6.19045	4.48362	5.14397	5.19476	4.33435	5.36182	5.19509	4.51929
GRMZM5G898915	3190				13.4739	13.7572	12.3788	13.0019	13.0933	13.1242	13.6573	12.9622	13.0014	13.7754	13.2052	14.0308
AC194974.3_FG005	3102				6.63389	8.99536	8.59013	6.65465	9.70339	9.26308	10.7495	11.125	6.05405	5.09003	4.66357	4.93563
GRMZM2G077256	3263				5.26511	4.79912	4.46686	5.50875	4.24142	5.77838	3.41912	4.32571	3.55895	3.24536	4.23816	3.93338
GRMZM2G159169	2506				3.89236	3.78015	4.22762	3.82718	3.78908	4.01434	2.7607	3.99478	4.63403	4.02327	3.99258	5.12155
GRMZM2G413253	4942				0.725829	0.769346	0.974433	0.78399	0.615342	0.548515	0.79454	0.566185	0.980216	0.449085	0.554498	0.672332
GRMZM2G092000	3776				3.48318	4.35192	3.82599	4.59213	4.48698	5.82291	5.26547	6.20809	5.67639	5.18907	4.20244	4.71029
GRMZM2G132519	2629				17.5938	16.3986	17.6091	17.7091	18.6728	25.1359	18.9898	21.2154	16.1292	16.0396	19.8046	17.9665
[truncated: 22,690 more rows]
