# Supplementary material for: Complexity and specificity of the maize (Zea mays L.) root hair transcriptome
Source: J Exp Bot. 2017 Apr 8;68(9):2175–85. doi: 10.1093/jxb/erx104 (PMC5447894; doi:10.1093/jxb/erx104)
Supplement: supplementary_table_S3 [file erx104_suppl_supplementary_table_S3.xlsx]

## Sheet: Tabelle1
Table S3. Full list of enriched GO-terms of genes preferentially expressed in root hairs.
GO term	Ontology	Description	Number in input list	Number in BG/Ref	p-value	FDR
GO:0006119	P	oxidative phosphorylation	47	82	9.9e-12	3.1e-08
GO:0006091	P	generation of precursor metabolites and energy	105	258	5.2e-11	8e-08
GO:0009199	P	ribonucleoside triphosphate metabolic process	60	128	1e-09	3.5e-07
GO:0009142	P	nucleoside triphosphate biosynthetic process	60	128	1e-09	3.5e-07
GO:0009144	P	purine nucleoside triphosphate metabolic process	60	128	1e-09	3.5e-07
GO:0009145	P	purine nucleoside triphosphate biosynthetic process	60	128	1e-09	3.5e-07
GO:0009206	P	purine ribonucleoside triphosphate biosynthetic process	60	128	1e-09	3.5e-07
GO:0009205	P	purine ribonucleoside triphosphate metabolic process	60	128	1e-09	3.5e-07
GO:0009201	P	ribonucleoside triphosphate biosynthetic process	60	128	1e-09	3.5e-07
GO:0046034	P	ATP metabolic process	57	120	1.4e-09	3.9e-07
GO:0009141	P	nucleoside triphosphate metabolic process	60	129	1.5e-09	3.9e-07
GO:0006754	P	ATP biosynthetic process	57	120	1.4e-09	3.9e-07
GO:0009152	P	purine ribonucleotide biosynthetic process	60	140	6.3e-08	1.4e-05
GO:0009150	P	purine ribonucleotide metabolic process	60	140	6.3e-08	1.4e-05
GO:0009260	P	ribonucleotide biosynthetic process	61	144	8.2e-08	1.5e-05
GO:0009259	P	ribonucleotide metabolic process	61	144	8.2e-08	1.5e-05
GO:0045333	P	cellular respiration	24	38	8.5e-08	1.5e-05
GO:0006753	P	nucleoside phosphate metabolic process	79	203	1e-07	1.6e-05
GO:0034220	P	ion transmembrane transport	35	67	1e-07	1.6e-05
GO:0009117	P	nucleotide metabolic process	79	203	1e-07	1.6e-05
GO:0015986	P	ATP synthesis coupled proton transport	34	65	1.5e-07	2e-05
GO:0015985	P	energy coupled proton transport, down electrochemical gradient	34	65	1.5e-07	2e-05
GO:0006164	P	purine nucleotide biosynthetic process	60	143	1.6e-07	2.1e-05
GO:0009165	P	nucleotide biosynthetic process	67	166	1.8e-07	2.3e-05
GO:0006163	P	purine nucleotide metabolic process	61	147	2e-07	2.4e-05
GO:0016310	P	phosphorylation	333	1148	2.8e-07	3.3e-05
GO:0022900	P	electron transport chain	22	35	3.3e-07	3.8e-05
GO:0015992	P	proton transport	38	79	4.7e-07	5e-05
GO:0006818	P	hydrogen transport	38	79	4.7e-07	5e-05
GO:0006796	P	phosphate metabolic process	356	1250	7.9e-07	7.8e-05
GO:0006793	P	phosphorus metabolic process	356	1250	7.9e-07	7.8e-05
GO:0015980	P	energy derivation by oxidation of organic compounds	29	57	2.4e-06	0.00023
GO:0042773	P	ATP synthesis coupled electron transport	13	17	3.3e-06	0.00031
GO:0007264	P	small GTPase mediated signal transduction	64	168	3.5e-06	0.00031
GO:0055086	P	nucleobase, nucleoside and nucleotide metabolic process	82	230	3.8e-06	0.00033
GO:0022904	P	respiratory electron transport chain	14	20	7.6e-06	0.00065
GO:0007242	P	intracellular signaling cascade	74	210	1.7e-05	0.0014
GO:0055085	P	transmembrane transport	57	154	3e-05	0.0024
GO:0006464	P	protein modification process	376	1391	5.4e-05	0.0043
GO:0007165	P	signal transduction	99	308	5.9e-05	0.0046
GO:0023060	P	signal transmission	108	344	8.3e-05	0.0061
GO:0023046	P	signaling process	108	344	8.3e-05	0.0061
GO:0044282	P	small molecule catabolic process	59	167	0.0001	0.0073
GO:0043687	P	post-translational protein modification	339	1253	0.0001	0.0073
GO:0043412	P	macromolecule modification	381	1431	0.00017	0.011
GO:0015672	P	monovalent inorganic cation transport	73	220	0.00017	0.011
GO:0009074	P	aromatic amino acid family catabolic process	8	10	0.00018	0.011
GO:0051234	P	establishment of localization	403	1522	0.00018	0.011
GO:0006559	P	L-phenylalanine catabolic process	8	10	0.00018	0.011
GO:0006810	P	transport	403	1522	0.00018	0.011
GO:0055114	P	oxidation reduction	61	178	0.00021	0.012
GO:0051179	P	localization	407	1543	0.00023	0.014
GO:0009072	P	aromatic amino acid family metabolic process	24	54	0.00027	0.015
GO:0012501	P	programmed cell death	36	93	0.00029	0.016
GO:0006915	P	apoptosis	36	93	0.00029	0.016
GO:0006558	P	L-phenylalanine metabolic process	11	18	0.00045	0.025
GO:0046483	P	heterocycle metabolic process	99	327	0.00063	0.034
GO:0042775	P	mitochondrial ATP synthesis coupled electron transport	7	9	0.00065	0.035
GO:0046395	P	carboxylic acid catabolic process	13	24	0.00069	0.036
GO:0016054	P	organic acid catabolic process	13	24	0.00069	0.036
GO:0015914	P	phospholipid transport	6	7	0.00071	0.036
GO:0006468	P	protein amino acid phosphorylation	275	1030	0.00088	0.044
GO:0015077	F	monovalent inorganic cation transmembrane transporter activity	67	116	2.9e-16	6.9e-13
GO:0022890	F	inorganic cation transmembrane transporter activity	88	174	6.3e-16	7.6e-13
GO:0015078	F	hydrogen ion transmembrane transporter activity	55	92	1.6e-14	1.3e-11
GO:0008324	F	cation transmembrane transporter activity	162	445	2.8e-11	1.7e-08
GO:0015075	F	ion transmembrane transporter activity	194	559	4.9e-11	2.4e-08
GO:0022891	F	substrate-specific transmembrane transporter activity	215	648	4.7e-10	1.9e-07
GO:0022892	F	substrate-specific transporter activity	230	724	8.6e-09	2.7e-06
GO:0042625	F	ATPase activity, coupled to transmembrane movement of ions	44	87	9e-09	2.7e-06
GO:0022857	F	transmembrane transporter activity	232	736	1.5e-08	4.1e-06
GO:0019829	F	cation-transporting ATPase activity	25	40	6.2e-08	1.5e-05
GO:0046961	F	proton-transporting ATPase activity, rotational mechanism	19	27	1.5e-07	3.2e-05
GO:0042626	F	ATPase activity, coupled to transmembrane movement of substances	50	117	8.2e-07	0.00015
GO:0043492	F	ATPase activity, coupled to movement of substances	50	117	8.2e-07	0.00015
GO:0016820	F	hydrolase activity, acting on acid anhydrides, catalyzing transmembrane movement of substances	54	135	3.6e-06	0.00061
GO:0016651	F	oxidoreductase activity, acting on NADH or NADPH	20	36	1.6e-05	0.0026
GO:0003824	F	catalytic activity	1709	6859	2.1e-05	0.0032
GO:0005215	F	transporter activity	295	1057	2.7e-05	0.0036
GO:0005083	F	small GTPase regulator activity	33	75	2.7e-05	0.0036
GO:0008137	F	NADH dehydrogenase (ubiquinone) activity	10	13	4.6e-05	0.0046
GO:0016681	F	oxidoreductase activity, acting on diphenols and related substances as donors, cytochrome as acceptor	11	15	3.9e-05	0.0046
GO:0016655	F	oxidoreductase activity, acting on NADH or NADPH, quinone or similar compound as acceptor	10	13	4.6e-05	0.0046
GO:0050136	F	NADH dehydrogenase (quinone) activity	10	13	4.6e-05	0.0046
GO:0003954	F	NADH dehydrogenase activity	10	13	4.6e-05	0.0046
GO:0008121	F	ubiquinol-cytochrome-c reductase activity	11	15	3.9e-05	0.0046
GO:0008134	F	transcription factor binding	22	44	5.5e-05	0.0053
GO:0016679	F	oxidoreductase activity, acting on diphenols and related substances as donors	16	28	7.2e-05	0.0067
GO:0022804	F	active transmembrane transporter activity	117	378	8.6e-05	0.0077
GO:0016211	F	ammonia ligase activity	11	16	9.8e-05	0.0081
GO:0016880	F	acid-ammonia (or amide) ligase activity	11	16	9.8e-05	0.0081
GO:0016301	F	kinase activity	347	1285	0.0001	0.0083
GO:0046933	F	hydrogen ion transporting ATP synthase activity, rotational mechanism	13	21	0.00011	0.0086
GO:0016491	F	oxidoreductase activity	347	1287	0.00012	0.0086
GO:0030695	F	GTPase regulator activity	34	83	0.00012	0.0086
GO:0004713	F	protein tyrosine kinase activity	261	950	0.0002	0.014
GO:0016773	F	phosphotransferase activity, alcohol group as acceptor	333	1241	0.00022	0.015
GO:0004674	F	protein serine/threonine kinase activity	272	996	0.00023	0.015
GO:0015662	F	ATPase activity, coupled to transmembrane movement of ions, phosphorylative mechanism	27	63	0.00024	0.015
GO:0003779	F	actin binding	30	73	0.00027	0.017
GO:0015399	F	primary active transmembrane transporter activity	54	156	0.00034	0.021
GO:0015405	F	P-P-bond-hydrolysis-driven transmembrane transporter activity	54	156	0.00034	0.021
GO:0008092	F	cytoskeletal protein binding	30	75	0.00047	0.027
GO:0005548	F	phospholipid transporter activity	6	7	0.00071	0.039
GO:0004012	F	phospholipid-translocating ATPase activity	6	7	0.00071	0.039
GO:0015247	F	aminophospholipid transporter activity	6	7	0.00071	0.039
GO:0060589	F	nucleoside-triphosphatase regulator activity	34	91	0.00089	0.047
GO:0016469	C	proton-transporting two-sector ATPase complex	37	69	1.8e-08	9.5e-06
GO:0033176	C	proton-transporting V-type ATPase complex	15	25	5.6e-05	0.015
GO:0045259	C	proton-transporting ATP synthase complex	14	24	0.00015	0.016
GO:0033178	C	proton-transporting two-sector ATPase complex, catalytic domain	21	43	0.00012	0.016
GO:0033177	C	proton-transporting two-sector ATPase complex, proton-transporting domain	14	24	0.00015	0.016
GO:0016020	C	membrane	572	2221	0.00024	0.022
GO:0045261	C	proton-transporting ATP synthase complex, catalytic core F(1)	10	15	0.0003	0.024
GO:0033179	C	proton-transporting V-type ATPase, V0 domain	9	13	0.00041	0.028
