# Supplementary material for: Complexity and specificity of the maize (Zea mays L.) root hair transcriptome
Source: J Exp Bot. 2017 Apr 8;68(9):2175–85. doi: 10.1093/jxb/erx104 (PMC5447894; doi:10.1093/jxb/erx104)
Supplement: supplementary_table_S4 [file erx104_suppl_supplementary_table_S4.xlsx]

## Sheet: genes
Table S4. Maize homologs for genes known to be involved in root hair development in Arabidopsis
Arabidopsis AC	Name	Maize Ac	log2FCb
Cell differentiation
AT1G01380*, a	ETC1	GRMZM2G057955	2.66618
AT4G01060*	CPL3/ETC3
AT5G53200*	TRY
AT1G05850	ERH2/CTL1	GRMZM2G168364	-0.432907
		GRMZM2G434277	-4.2535
AT1G11130*	SCM/SUB/SRF9	GRMZM2G335638	-3.14186
		GRMZM2G085246	-2.73347
AT1G13980	GN/EMB30/VAN7	GRMZM2G006474
		GRMZM2G082916	0.586632
AT1G63650*	EGL3	GRMZM2G172795
AT5G41315*	GL3	GRMZM5G822829	-5.95604
AT1G79840*	GL2
AT1G80350	ERH3/BOT1/KTN1/FRC2/FTR	GRMZM2G017305	-1.63594
AT2G22475	GEM (GL2 Expression Modulator)	GRMZM2G031930	0.848837
AT2G37260	TTG2/DSL1	GRMZM2G019744	-3.14439
		GRMZM2G020254
AT2G37940	ERH1/AtIPCS2	GRMZM2G169293	0.797273
AT2G46410*	CPC
AT3G25710	BHLH32/TMO5
AT4G00480	MYC1
AT5G13080	WRKY75	GRMZM2G054125
		GRMZM2G106560
AT5G14750*	WER/MYB66
AT5G24520*	TTG1/URM23	GRMZM2G058292
AT5G37850	SAS4	GRMZM2G069758	0.760064
Initiation
AT1G04240*	SHY2/IAA3
AT1G04250*	AXR3/IAA17	GRMZM2G138268	-1.58354
AT3G23050*	AXR2/IAA7	GRMZM2G159285	-2.42773
AT4G14550*	SLR/IAA14	GRMZM2G077356	0.187799
AT1G48380	RHL1/HYP7	GRMZM2G406101	0.360969
AT1G66470*	RHD6	AC216731.3_FG001
AT5G37800*	RSL1	GRMZM2G066057	-5.889
AT3G20780	RHL3/BIN3/HYP6	GRMZM2G015011
AT3G07880	SCN1	GRMZM2G012814	3.49276
AT4G13940	EMB1395/HOG1/MEE58	GRMZM2G015295	0.299789
AT4G14960	TUA6	GRMZM2G152466	-0.680149
AT5G02820	RHL2/BIN5	GRMZM2G052581	-6.23427
AT5G03280	EIN2/CKR1/ERA3	GRMZM2G068217	-0.322277
AT5G20350	TIP1	GRMZM2G024437	0.754512
		GRMZM2G087806	0.528417
AT5G22410	RHS18	GRMZM2G127945	-4.24368
		GRMZM2G103169	-5.25011
AT5G67400	RHS19/PER73	GRMZM2G047456	-6.79787
		GRMZM2G048775
		GRMZM2G136042
AT2G03720	MRH6	GRMZM2G439860	-6.14222
Tip growth
AT1G05180	AXR1	GRMZM2G002765	-2.34116
AT1G05990	RHS1	GRMZM2G133588
AT1G12040*	LRX1	GRMZM5G805485	-6.38114
AT1G62440*	LRX2
AT1G12360	KEU	GRMZM2G052880
AT1G12560*	AtEXPA7	GRMZM2G127029	2.22729
AT1G62980*	AtEXPA18
AT1G12950	RHS2	GRMZM2G021055	1.00097
AT1G13180	DIS1	AC205703.4_FG002	-2.56668
		GRMZM2G092459	-1.68261
AT1G16440	RHS3	GRMZM2G124739	2.51351
		GRMZM2G157803
		GRMZM2G308619
AT1G17140	ICR1/RIP1	GRMZM2G105863	-5.23092
		GRMZM2G160444	-5.90034
AT1G19360	RRA3	GRMZM2G053946	-1.60346
AT1G75110	RRA2	GRMZM2G172726	1.02359
AT1G23490	ARF1	GRMZM2G105996
AT2G47170	ARF1A1C	GRMZM2G157596	-1.02016
		GRMZM2G357399	-1.54413
AT1G33410	SAR1/AtNUP160/NUP160	GRMZM2G167741	-4.77291
		GRMZM2G322493	-3.17124
AT1G49040	SCD1	GRMZM2G074572	-0.369156
AT1G50460	HKL1	GRMZM2G068913
		GRMZM2G467069	1.25641
AT1G54960	ANP2	GRMZM2G098828	-3.71821
AT3G06030	ANP3
AT1G60490	PI3K/VPS34	GRMZM2G103721	0.390055
AT1G64440	RHD1/REB1/UGE4
AT1G66340	ETR1/EIN1	GRMZM2G073668
AT1G70460	PERK13/RHS10	GRMZM2G004330
		GRMZM2G442215
AT1G74380	XXT5	GRMZM5G876303	2.46195
AT1G75120	RRA1
AT1G75840	ROP4/RAC5/AtGP3	GRMZM5G803949	0.594095
AT1G20090	ROP2/ARAC4
AT2G01330	AIP1-1
AT2G14760*	bHLH84	AC198518.3_FG005 GRMZM2G395549
AT4G33880*	RSL2
AT1G27740*	RSL4
AT2G17720	P4H5
AT2G18790	PHYB/OOP1	GRMZM2G057935	-1.53186
AT1G09570	PHYA/HY8/FRE1/FHY2	GRMZM2G092174	-3.39634
		GRMZM2G124532	-3.53314
		GRMZM2G129889	-0.444964
		GRMZM2G157727	-4.23786
		GRMZM2G181028	-4.1496
AT2G19760	PFN1
AT2G23096	P4H13
		GRMZM2G350165	-5.36096
AT2G24260*	LRL1	GRMZM2G027563	3.52881
AT4G30980*	LRL2	GRMZM5G832135	2.21165
AT5G58010*	LRL3	GRMZM2G067654	4.57129
		GRMZM2G316758	1.55508
AT2G26420	PIP5K3
AT2G26650	AKT1	GRMZM2G022915	-2.32953
		GRMZM2G171279	1.97809
AT2G35210	RPA/MEE28
AT2G35610	XEG113	GRMZM2G011912	0.907659
AT2G38120	AUX1/MAP1/WAV5	GRMZM2G127949	-1.26049
AT2G45890	ROPGEF4/RHS11
AT2G47000	PGP4/AtABCB4	AC233882.1_FG003	-2.82309
		GRMZM2G014089
		GRMZM2G082385
		GRMZM2G085111	-5.10355
		GRMZM2G086730
		GRMZM2G119894	-4.25547
		GRMZM5G843537
AT3G02260	CRM1/DOC1/LPR1	GRMZM2G312110
		GRMZM2G461586
AT3G03050* AT5G16910*	KJK/CSLD3/RHD7 CSLD2	GRMZM2G015886	-6.44562
		GRMZM2G044269
		GRMZM2G061764
		GRMZM2G436299	4.29674
		GRMZM5G870176	0.264738
AT3G06300	P4H2	GRMZM2G459063	2.6426
AT3G13870	RHD3/GOM8	AC196426.3_FG007	0.303442
		GRMZM2G390374	1.95822
AT3G18060	AIP1-2	GRMZM2G030384	0.790376
		GRMZM5G853361	1.44897
AT3G18780	ACT2/DER1/ENL2
AT3G25250	OXI1	GRMZM2G023204
		GRMZM5G802115	-2.71241
AT3G27000	ARP2/WRM
AT3G47450	NOS1/NOA1	GRMZM2G384293	-4.46271
AT3G51460	RHD4	GRMZM2G171080	0.714513
AT3G51770	ETO1	AC206223.3_FG008	3.76281
		GRMZM2G135456	2.64718
AT3G54870	ARK1/CAE1	GRMZM2G018068	3.6665
AT3G55830	EPC1	GRMZM2G347766	-2.14123
AT3G61440	CYSC1	GRMZM2G036708	-4.7021
AT3G62680	PRP3
AT4G01370	AtMPK4	GRMZM2G123886
		GRMZM2G127141	0.652709
AT4G02380	SAG21
AT4G18640	MRH1	GRMZM2G059497	3.98322
		GRMZM2G078926	3.80225
		GRMZM2G346466	-2.14184
AT4G23640	TRH1
AT4G26690	MRH5/SHV3/GDPDL3	GRMZM2G013324	1.85791
		GRMZM2G021482	4.50256
		GRMZM2G038934	4.31436
		GRMZM2G018416	2.43359
AT4G29180	RHS16
AT4G30160	VLN4	GRMZM2G053839
		GRMZM2G375593	3.18481
AT4G31600	UTR7	GRMZM2G135476
AT4G34490	CAP1	GRMZM2G048475	4.68471
		GRMZM2G096596
		GRMZM2G150166	0.704605
AT4G34580*	COW1/SRH1	GRMZM2G171349
		GRMZM2G162461	6.02986
AT4G35020	ROP6/RAC3	GRMZM2G375002	-0.28777
AT4G39990	RABA4B/GB3
AT5G03540	EXO70A1
AT5G03730	CTR1/SIS1	GRMZM2G059671	-0.485911
AT5G07370	IPK2A	GRMZM2G368799	-1.40278
AT5G20490	XIK	AC155377.1_FG001	0.822371
AT5G43900	MYA2	AC195154.3_FG004	1.41455
		GRMZM2G034362	1.59679
		GRMZM2G058155	1.53291
		GRMZM2G113319	1.12599
		GRMZM2G435294
		GRMZM2G449909	-1.03961
		GRMZM2G460396	1.81471
		GRMZM2G471108
AT5G45970	ARAC2/ROP7
AT5G49270	COBL9/SHV2/DER9/MRH4
AT5G49680	KIP	GRMZM2G415215
		GRMZM2G448687	2.67818
AT5G51060	RHD2	GRMZM2G065144
		GRMZM2G037993
		GRMZM2G358619
		GRMZM2G441541	1.14236
AT5G61980	AGD1
AT5G62310	IRE	GRMZM2G503156	3.81119
AT5G64070	PI4KBETA1	GRMZM2G176698	0.56728
AT5G64740	CESA6/IXR2/PRC1	GRMZM2G002523	-3.64898
		GRMZM2G011651
		GRMZM2G018241	-1.6643
		GRMZM2G025231	-1.85235
		GRMZM2G027723	-2.57099
		GRMZM2G028353	-1.35846
		GRMZM2G037413
		GRMZM2G039454	-4.89889
		GRMZM2G055795
		GRMZM2G082580	-2.01242
		GRMZM2G111642	-0.575629
		GRMZM2G112336	-1.51373
		GRMZM2G113137	-0.569589
		GRMZM2G142898	-6.92243
		GRMZM2G150404
		GRMZM2G177631	-0.331864
		GRMZM2G424832	-2.67629
		GRMZM2G445905	-3.90291
AT5G65090*	BST1/DER4	GRMZM2G021889
		GRMZM2G093772
		GRMZM2G335930	3.4206
Unknown
AT1G10550	XET
AT1G30850	RHS4
AT1G34760	GRF11/RHS5
AT1G51880	RHS6
AT1G54970	RHS7
AT1G63450	RHS8
AT1G69240	MES15/RHS9
AT3G10710	RHS12
AT4G02270	RHS13
AT4G22080	RHS14
AT4G25220	G3PP2/RHS15
AT4G38390	RHS17
* For these genes homology prediction was based on Baysian phylogenetic trees.
a ACs in asterisks indicate groups of genes for which a one to one assignment is not possible.
b Color code of log2FC: green - preferential expression in root hairs; red - preferential expression in roots without root hairs; black - no differential expression or not expressed.
